# Supplementary material for: Appeals to shared suffering in the context of the Israeli-Palestinian conflict
Source: PLoS One. 2025 Oct 6;20(10):e0332197. doi: 10.1371/journal.pone.0332197 (PMC12500118; doi:10.1371/journal.pone.0332197)
Supplement: S2 File — (XLSX) [file pone.0332197.s003.xlsx]

## Sheet: Sheet1
consent	fusionPalPre	trustPalPre_1	friendshipPalPre_1	fusionIsrPre	trustIsrPre_1	friendshipIsrPre_1	fusionFamily	psyImpact	age	education	gender	religion	politicalSpectrum_1	attentionCheck_1	attentionCheck_2	attentionCheck_3	attentionCheck_4	income	party	fusionPalPost	trustPalPost_1	friendshipPalPost_1	fusionIsrPost	trustIsrPost_1	friendshipIsrPost_1	comprehensionCheck	technicalWatch	technicalSound	technicalGeneral	bugReport	orderPre	orderPost
I AGREE to participate	A	3	14	C	5	42	C	Medium impact	34	Bachelor's degree	Male	Judaism	5	Disagree	Neither agree nor disagree	Strongly disagree	Disagree	$50,000-$74,999	Democrats	A	3	4	C	15	51	Civilians on both sides suffer which should motivate peace efforts	Yes	No	No		OutcomePalestiniansPre|OutcomeIsraelisPre	OutcomeIsraelisPost|OutcomePalestiniansPost
I AGREE to participate	A	0	5	C	40	70	C	Extreme impact	23	High school degree	Female	Judaism	8	Agree	Strongly agree	Strongly agree	Strongly agree	$50,000-$74,999	Republicans	A	0	4	C	40	77	Civilians on both sides suffer which should motivate peace efforts	Yes	No	No		OutcomeIsraelisPre|OutcomePalestiniansPre	OutcomePalestiniansPost|OutcomeIsraelisPost
I AGREE to participate	E	80	80	A	10	50	E	Strong impact	37	Master's degree	Female	Islam	5	Agree	Agree	Strongly agree	Agree	$50,000-$74,999	Democrats	E	75	81	A	10	50	Civilians on both sides suffer which should motivate peace efforts	Yes	No	No		OutcomeIsraelisPre|OutcomePalestiniansPre	OutcomePalestiniansPost|OutcomeIsraelisPost
I AGREE to participate	A	30	30	A	25	25	D	No impact	24	Bachelor's degree	Male	Islam	5	Neither agree nor disagree	Agree	Strongly agree	Agree	$100,000-$149,999	Democrats	A	30	30	A	25	25	Civilians on both sides suffer which should motivate peace efforts	No	Yes	Yes	Sounds cut off intermittently as I believe my wifi went out for a few seconds. Not sure if it was this or if it was technical problems with the study.	OutcomeIsraelisPre|OutcomePalestiniansPre	OutcomeIsraelisPost|OutcomePalestiniansPost
I AGREE to participate	B	50	100	A	0	0	E	Extreme impact	22	Bachelor's degree	Female	Islam	4	Disagree	Neither agree nor disagree	Strongly agree	Strongly agree	Less than $25,000	Democrats	C	50	100	A	0	0	Civilians on both sides suffer which should motivate peace efforts	Yes	No	No		OutcomePalestiniansPre|OutcomeIsraelisPre	OutcomeIsraelisPost|OutcomePalestiniansPost
I AGREE to participate	A	0	6	B	30	10	C	Medium impact	29	More than master's degree	Female	Judaism	3	Strongly agree	Neither agree nor disagree	Strongly agree	Strongly disagree	$100,000-$149,999	Democrats	A	0	5	B	33	15	Civilians on both sides suffer which should motivate peace efforts	Yes	No	No		OutcomeIsraelisPre|OutcomePalestiniansPre	OutcomeIsraelisPost|OutcomePalestiniansPost
I AGREE to participate	A	0	0	D	88	73	D	Little impact	48	Bachelor's degree	Male	Judaism	5	Neither agree nor disagree	Disagree	Strongly agree	Strongly agree	$150,000 or more	Democrats	A	0	0	D	76	75	Civilians on both sides suffer which should motivate peace efforts	Yes	No	No		OutcomeIsraelisPre|OutcomePalestiniansPre	OutcomeIsraelisPost|OutcomePalestiniansPost
I AGREE to participate	B	70	50	B	60	50	E	Medium impact	30	Bachelor's degree	Male	Judaism	1	Agree	Agree	Strongly agree	Agree	Less than $25,000	Democrats	B	58	50	B	50	50	Civilians on both sides suffer which should motivate peace efforts	Yes	No	No		OutcomePalestiniansPre|OutcomeIsraelisPre	OutcomeIsraelisPost|OutcomePalestiniansPost
I AGREE to participate	A	39	38	C	52	52	C	Strong impact	39	Bachelor's degree	Female	Judaism	6	Strongly disagree	Agree	Strongly agree	Agree	$100,000-$149,999	Other party	A	40	39	D	61	61	Civilians on both sides suffer which should motivate peace efforts	Yes	No	No		OutcomeIsraelisPre|OutcomePalestiniansPre	OutcomePalestiniansPost|OutcomeIsraelisPost
I AGREE to participate	A	55	64	A	55	76	E	Strong impact	38	More than master's degree	Male	Judaism	1	Disagree	Agree	Strongly agree	Strongly agree	$150,000 or more	Democrats	B	55	71	B	53	78	Civilians on both sides suffer which should motivate peace efforts	Yes	No	No		OutcomeIsraelisPre|OutcomePalestiniansPre	OutcomePalestiniansPost|OutcomeIsraelisPost
I AGREE to participate	A	30	90	B	40	90	C	Medium impact	36	Master's degree	Male	Judaism	4	Agree	Agree	Strongly agree	Agree	Less than $25,000	Democrats	B	40	90	B	39	90	Civilians on both sides suffer which should motivate peace efforts	Yes	No	No		OutcomePalestiniansPre|OutcomeIsraelisPre	OutcomePalestiniansPost|OutcomeIsraelisPost
I AGREE to participate	C	35	100	D	75	100	C	Extreme impact	75	Master's degree	Female	Judaism	3	Agree	Agree	Strongly agree	Neither agree nor disagree	$25,000-$49,999	Democrats	C	72	100	D	76	100	Civilians on both sides suffer which should motivate peace efforts	Yes	No	No		OutcomePalestiniansPre|OutcomeIsraelisPre	OutcomeIsraelisPost|OutcomePalestiniansPost
I AGREE to participate	A	50	0	B	75	50	E	Medium impact	34	Master's degree	Male	Judaism	3	Agree	Strongly agree	Strongly agree	Strongly agree	$50,000-$74,999	Democrats	A	50	0	B	75	50	Civilians on both sides suffer which should motivate peace efforts	Yes	No	No		OutcomeIsraelisPre|OutcomePalestiniansPre	OutcomeIsraelisPost|OutcomePalestiniansPost
I AGREE to participate	A	4	4	D	83	88	E	Little impact	45	Bachelor's degree	Male	Judaism	2	Disagree	Agree	Strongly agree	Strongly agree	$100,000-$149,999	Democrats	A	7	7	E	80	81	Civilians on both sides suffer which should motivate peace efforts	Yes	No	No		OutcomePalestiniansPre|OutcomeIsraelisPre	OutcomeIsraelisPost|OutcomePalestiniansPost
I AGREE to participate	E	81	80	A	3	0	E	Strong impact	30	Master's degree	Female	Islam	9	Neither agree nor disagree	Agree	Strongly agree	Strongly agree	$25,000-$49,999	Democrats	E	85	83	A	1	2	Civilians on both sides suffer which should motivate peace efforts	Yes	No	No		OutcomeIsraelisPre|OutcomePalestiniansPre	OutcomePalestiniansPost|OutcomeIsraelisPost
I AGREE to participate	E	100	100	A	1	1	A	Extreme impact	20	High school degree	Female	Islam	6	Agree	Agree	Strongly agree	Strongly agree	$25,000-$49,999	Other party	E	100	100	E	1	1	Civilians on both sides suffer which should motivate peace efforts	Yes	No	No		OutcomePalestiniansPre|OutcomeIsraelisPre	OutcomeIsraelisPost|OutcomePalestiniansPost
I AGREE to participate	A	35	22	A	31	30	A	No impact	30	High school degree	Male	Judaism	5	Disagree	Strongly disagree	Strongly agree	Strongly agree	Less than $25,000	No party	A	11	12	A	10	9	Civilians on both sides suffer which should motivate peace efforts	Yes	No	No		OutcomePalestiniansPre|OutcomeIsraelisPre	OutcomePalestiniansPost|OutcomeIsraelisPost
I AGREE to participate	A	0	0	D	85	88	E	Medium impact	53	Bachelor's degree	Female	Judaism	9	Disagree	Agree	Strongly agree	Strongly agree	$50,000-$74,999	Republicans	A	0	0	D	89	90	Civilians on both sides suffer which should motivate peace efforts	Yes	No	No		OutcomeIsraelisPre|OutcomePalestiniansPre	OutcomeIsraelisPost|OutcomePalestiniansPost
I AGREE to participate	B	61	79	C	95	100	E	Strong impact	70	Master's degree	Female	Judaism	2	Neither agree nor disagree	Neither agree nor disagree	Strongly agree	Strongly agree	$25,000-$49,999	Democrats	C	68	86	C	82	95	Civilians on both sides suffer which should motivate peace efforts	Yes	No	No		OutcomePalestiniansPre|OutcomeIsraelisPre	OutcomePalestiniansPost|OutcomeIsraelisPost
I AGREE to participate	A	5	0	E	70	70	E	Strong impact	59	Bachelor's degree	Female	Judaism	9	Agree	Neither agree nor disagree	Strongly agree	Strongly agree	$150,000 or more	Republicans	A	3	0	E	70	70	Civilians on both sides suffer which should motivate peace efforts	Yes	No	No		OutcomeIsraelisPre|OutcomePalestiniansPre	OutcomeIsraelisPost|OutcomePalestiniansPost
I AGREE to participate	C	50	50	E	50	96	E	Strong impact	50	Master's degree	Female	Judaism	5	Agree	Agree	Strongly agree	Strongly agree	$75,000-$99,999	Democrats	C	50	50	E	50	91	Civilians on both sides suffer which should motivate peace efforts	Yes	No	No		OutcomeIsraelisPre|OutcomePalestiniansPre	OutcomePalestiniansPost|OutcomeIsraelisPost
I AGREE to participate	E	100	100	A	0	0	E	Extreme impact	18	High school degree	Female	Islam	5	Strongly disagree	Agree	Strongly agree	Strongly agree	$100,000-$149,999	No party	E	100	100	A	0	0	Civilians on both sides suffer which should motivate peace efforts	Yes	No	No		OutcomePalestiniansPre|OutcomeIsraelisPre	OutcomePalestiniansPost|OutcomeIsraelisPost
I AGREE to participate	A	17	20	D	50	47	E	Little impact	51	Master's degree	Male	Judaism	7	Disagree	Agree	Strongly agree	Agree	$50,000-$74,999	Republicans	A	13	17	D	51	48	Civilians on both sides suffer which should motivate peace efforts	Yes	No	No		OutcomePalestiniansPre|OutcomeIsraelisPre	OutcomePalestiniansPost|OutcomeIsraelisPost
I AGREE to participate	A	70	70	D	91	93	E	Medium impact	46	Bachelor's degree	Male	Judaism	6	Disagree	Strongly agree	Strongly agree	Strongly agree	$100,000-$149,999	Other party	B	72	72	E	94	94	The UK government should support Israel	Yes	No	No		OutcomePalestiniansPre|OutcomeIsraelisPre	OutcomePalestiniansPost|OutcomeIsraelisPost
I AGREE to participate	A	27	33	C	67	60	E	No impact	70	Master's degree	Male	Judaism	2	Agree	Agree	Strongly agree	Strongly agree	$100,000-$149,999	Democrats	B	23	23	C	63	62	Civilians on both sides suffer which should motivate peace efforts	Yes	No	No		OutcomePalestiniansPre|OutcomeIsraelisPre	OutcomePalestiniansPost|OutcomeIsraelisPost
I AGREE to participate	A	1	1	D	92	95	D	Strong impact	78	Bachelor's degree	Male	Judaism	7	Agree	Strongly agree	Strongly agree	Strongly agree	$50,000-$74,999	No party	A	2	3	D	94	95	Civilians on both sides suffer which should motivate peace efforts	Yes	No	No		OutcomePalestiniansPre|OutcomeIsraelisPre	OutcomeIsraelisPost|OutcomePalestiniansPost
I AGREE to participate	A	1	1	D	60	90	E	Strong impact	69	Bachelor's degree	Female	Judaism	3	Agree	Agree	Strongly agree	Strongly agree	$100,000-$149,999	Democrats	A	1	1	D	60	90	Civilians on both sides suffer which should motivate peace efforts	Yes	No	No		OutcomeIsraelisPre|OutcomePalestiniansPre	OutcomeIsraelisPost|OutcomePalestiniansPost
I AGREE to participate	B	4	50	B	5	50	C	Medium impact	30	Master's degree	Other	Judaism	1	Agree	Neither agree nor disagree	Strongly agree	Disagree	$50,000-$74,999	Democrats	B	3	51	B	4	51	Civilians on both sides suffer which should motivate peace efforts	Yes	No	No		OutcomeIsraelisPre|OutcomePalestiniansPre	OutcomeIsraelisPost|OutcomePalestiniansPost
I AGREE to participate	A	43	60	E	62	95	E	Strong impact	26	Bachelor's degree	Male	Judaism	4	Neither agree nor disagree	Disagree	Strongly agree	Agree	$75,000-$99,999	Democrats	B	38	78	E	68	94	Civilians on both sides suffer which should motivate peace efforts	Yes	No	No		OutcomePalestiniansPre|OutcomeIsraelisPre	OutcomeIsraelisPost|OutcomePalestiniansPost
I AGREE to participate	A	0	0	E	95	99	E	Strong impact	54	Bachelor's degree	Female	Judaism	3	Disagree	Agree	Strongly agree	Strongly agree	$100,000-$149,999	Democrats	A	0	0	E	95	99	Civilians on both sides suffer which should motivate peace efforts	Yes	No	No		OutcomePalestiniansPre|OutcomeIsraelisPre	OutcomeIsraelisPost|OutcomePalestiniansPost
I AGREE to participate	C	91	100	E	82	100	E	Extreme impact	75	More than master's degree	Female	Judaism	1	Neither agree nor disagree	Agree	Strongly agree	Strongly agree	$75,000-$99,999	Democrats	C	91	100	E	80	100	Civilians on both sides suffer which should motivate peace efforts	Yes	No	No		OutcomePalestiniansPre|OutcomeIsraelisPre	OutcomePalestiniansPost|OutcomeIsraelisPost
I AGREE to participate	A	30	1	D	85	65	C	Strong impact	76	Master's degree	Female	Judaism	1	Strongly disagree	Neither agree nor disagree	Strongly agree	Agree	$25,000-$49,999	Democrats	B	25	6	D	85	60	Civilians on both sides suffer which should motivate peace efforts	Yes	No	No		OutcomePalestiniansPre|OutcomeIsraelisPre	OutcomeIsraelisPost|OutcomePalestiniansPost
I AGREE to participate	B	51	71	C	71	81	D	Strong impact	58	Bachelor's degree	Female	Judaism	4	Agree	Agree	Strongly agree	Strongly agree	$50,000-$74,999	Democrats	D	65	80	D	79	82	Civilians on both sides suffer which should motivate peace efforts	Yes	No	No		OutcomeIsraelisPre|OutcomePalestiniansPre	OutcomePalestiniansPost|OutcomeIsraelisPost
I AGREE to participate	A	1	1	E	100	100	A	Medium impact	73	Bachelor's degree	Female	Judaism	1	Agree	Agree	Strongly agree	Strongly disagree	$75,000-$99,999	Democrats	A	1	1	E	100	100	Civilians on both sides suffer which should motivate peace efforts	Yes	No	No		OutcomeIsraelisPre|OutcomePalestiniansPre	OutcomePalestiniansPost|OutcomeIsraelisPost
I AGREE to participate	E	70	70	C	59	59	E	Extreme impact	45	Master's degree	Male	Islam	10	Disagree	Agree	Strongly agree	Strongly agree	$100,000-$149,999	No party	E	75	75	C	65	65	Civilians on both sides suffer which should motivate peace efforts	Yes	No	No		OutcomePalestiniansPre|OutcomeIsraelisPre	OutcomePalestiniansPost|OutcomeIsraelisPost
I AGREE to participate	E	97	95	A	5	3	E	Extreme impact	35	Master's degree	Male	Islam	2	Strongly agree	Agree	Strongly agree	Strongly agree	$75,000-$99,999	Democrats	E	89	89	A	4	4	Civilians on both sides suffer which should motivate peace efforts	Yes	No	No		OutcomeIsraelisPre|OutcomePalestiniansPre	OutcomePalestiniansPost|OutcomeIsraelisPost
I AGREE to participate	A	4	100	E	100	100	E	Extreme impact	62	High school degree	Male	Judaism	6	Disagree	Agree	Strongly agree	Strongly agree	$75,000-$99,999	Republicans	A	4	100	E	100	100	Civilians on both sides suffer which should motivate peace efforts	Yes	No	No		OutcomePalestiniansPre|OutcomeIsraelisPre	OutcomePalestiniansPost|OutcomeIsraelisPost
I AGREE to participate	A	16	25	C	83	93	C	Strong impact	60	High school degree	Female	Judaism	1	Strongly disagree	Neither agree nor disagree	Strongly agree	Agree	$25,000-$49,999	Democrats	B	39	30	D	97	100	Civilians on both sides suffer which should motivate peace efforts	Yes	No	No		OutcomeIsraelisPre|OutcomePalestiniansPre	OutcomeIsraelisPost|OutcomePalestiniansPost
I AGREE to participate	A	10	10	C	80	100	E	Extreme impact	55	More than master's degree	Female	Judaism	2	Agree	Strongly agree	Strongly agree	Strongly agree	$150,000 or more	Democrats	A	20	20	C	90	100	Civilians on both sides suffer which should motivate peace efforts	Yes	No	No		OutcomeIsraelisPre|OutcomePalestiniansPre	OutcomeIsraelisPost|OutcomePalestiniansPost
I AGREE to participate	A	0	0	C	74	93	D	Strong impact	53	Bachelor's degree	Female	Judaism	4	Agree	Agree	Strongly agree	Agree	$100,000-$149,999	Democrats	A	1	1	D	89	100	The UK government should support Israel	Yes	No	No		OutcomeIsraelisPre|OutcomePalestiniansPre	OutcomeIsraelisPost|OutcomePalestiniansPost
I AGREE to participate	A	85	85	D	95	95	E	Medium impact	58	Master's degree	Female	Judaism	1	Agree	Disagree	Strongly agree	Strongly agree	$100,000-$149,999	Democrats	B	90	90	D	95	95	Civilians on both sides suffer which should motivate peace efforts	Yes	No	No		OutcomeIsraelisPre|OutcomePalestiniansPre	OutcomePalestiniansPost|OutcomeIsraelisPost
I AGREE to participate	E	100	100	B	40	40	E	Strong impact	29	Bachelor's degree	Male	Islam	5	Agree	Agree	Strongly agree	Strongly agree	$100,000-$149,999	Republicans	E	100	100	B	40	40	Civilians on both sides suffer which should motivate peace efforts	Yes	No	No		OutcomePalestiniansPre|OutcomeIsraelisPre	OutcomePalestiniansPost|OutcomeIsraelisPost
I AGREE to participate	A	41	39	A	50	71	B	No impact	31	Bachelor's degree	Female	Judaism	5	Disagree	Disagree	Strongly agree	Agree	$50,000-$74,999	No party	A	42	39	A	51	62	Civilians on both sides suffer which should motivate peace efforts	Yes	No	No		OutcomeIsraelisPre|OutcomePalestiniansPre	OutcomeIsraelisPost|OutcomePalestiniansPost
I AGREE to participate	E	100	100	A	5	5	E	Strong impact	35	Master's degree	Male	Islam	4	Agree	Strongly agree	Strongly agree	Strongly agree	$150,000 or more	Democrats	E	100	100	A	5	5	The UK government should support Palestine	Yes	No	No		OutcomeIsraelisPre|OutcomePalestiniansPre	OutcomeIsraelisPost|OutcomePalestiniansPost
I AGREE to participate	A	10	14	E	97	98	E	Strong impact	61	Master's degree	Male	Judaism	8	Disagree	Strongly agree	Strongly agree	Strongly agree	$75,000-$99,999	Democrats	A	9	12	E	99	100	The UK government should support Israel	Yes	No	No		OutcomePalestiniansPre|OutcomeIsraelisPre	OutcomePalestiniansPost|OutcomeIsraelisPost
I AGREE to participate	A	70	82	D	79	80	E	Strong impact	49	Master's degree	Male	Judaism	6	Disagree	Agree	Strongly agree	Strongly agree	$100,000-$149,999	Republicans	B	59	65	D	85	88	Civilians on both sides suffer which should motivate peace efforts	Yes	No	No		OutcomePalestiniansPre|OutcomeIsraelisPre	OutcomeIsraelisPost|OutcomePalestiniansPost
I AGREE to participate	B	53	67	B	50	61	D	No impact	38	High school degree	Male	Judaism	6	Agree	Agree	Strongly agree	Agree	$100,000-$149,999	No party	B	52	59	B	52	61	Civilians on both sides suffer which should motivate peace efforts	Yes	No	No		OutcomePalestiniansPre|OutcomeIsraelisPre	OutcomePalestiniansPost|OutcomeIsraelisPost
I AGREE to participate	A	0	0	E	100	100	E	Medium impact	24	Bachelor's degree	Male	Judaism	7	Agree	Agree	Strongly agree	Strongly agree	$75,000-$99,999	Republicans	A	0	0	E	100	100	Civilians on both sides suffer which should motivate peace efforts	Yes	No	No		OutcomeIsraelisPre|OutcomePalestiniansPre	OutcomePalestiniansPost|OutcomeIsraelisPost
I AGREE to participate	B	39	50	C	50	71	E	Strong impact	53	Bachelor's degree	Male	Judaism	5	Agree	Agree	Strongly agree	Strongly agree	Less than $25,000	Democrats	B	40	40	C	50	65	Civilians on both sides suffer which should motivate peace efforts	Yes	No	No		OutcomePalestiniansPre|OutcomeIsraelisPre	OutcomeIsraelisPost|OutcomePalestiniansPost
I AGREE to participate	C	44	77	D	50	72	E	Extreme impact	56	More than master's degree	Male	Judaism	4	Disagree	Agree	Strongly agree	Strongly agree	$150,000 or more	Democrats	C	45	73	C	51	62	Civilians on both sides suffer which should motivate peace efforts	Yes	No	No		OutcomePalestiniansPre|OutcomeIsraelisPre	OutcomePalestiniansPost|OutcomeIsraelisPost
I AGREE to participate	A	0	0	D	81	76	E	No impact	59	More than master's degree	Male	Judaism	2	Neither agree nor disagree	Agree	Strongly agree	Strongly agree	$50,000-$74,999	Democrats	A	0	0	D	81	76	Civilians on both sides suffer which should motivate peace efforts	Yes	No	No		OutcomePalestiniansPre|OutcomeIsraelisPre	OutcomeIsraelisPost|OutcomePalestiniansPost
I AGREE to participate	C	30	20	A	10	5	D	Medium impact	30	Bachelor's degree	Female	Islam	2	Agree	Disagree	Strongly agree	Agree	$75,000-$99,999	Democrats	C	35	35	A	5	5	Civilians on both sides suffer which should motivate peace efforts	Yes	No	No		OutcomeIsraelisPre|OutcomePalestiniansPre	OutcomeIsraelisPost|OutcomePalestiniansPost
I AGREE to participate	E	100	100	A	50	74	E	Medium impact	27	Bachelor's degree	Female	Islam	7	Agree	Agree	Strongly agree	Strongly agree	$100,000-$149,999	No party	D	100	100	C	90	87	Civilians on both sides suffer which should motivate peace efforts	Yes	No	No		OutcomePalestiniansPre|OutcomeIsraelisPre	OutcomePalestiniansPost|OutcomeIsraelisPost
I AGREE to participate	A	1	1	D	100	100	E	Extreme impact	36	Bachelor's degree	Female	Judaism	10	Disagree	Agree	Strongly agree	Agree	$150,000 or more	Republicans	A	1	1	D	100	100	Civilians on both sides suffer which should motivate peace efforts	Yes	No	No		OutcomeIsraelisPre|OutcomePalestiniansPre	OutcomeIsraelisPost|OutcomePalestiniansPost
I AGREE to participate	E	100	100	A	1	1	E	Extreme impact	30	More than master's degree	Male	Islam	6	Agree	Agree	Strongly agree	Strongly agree	$25,000-$49,999	Republicans	E	100	100	A	0	0	Civilians on both sides suffer which should motivate peace efforts	Yes	No	No		OutcomeIsraelisPre|OutcomePalestiniansPre	OutcomeIsraelisPost|OutcomePalestiniansPost
I AGREE to participate	C	50	60	D	90	90	E	Strong impact	28	High school degree	Other	Judaism	1	Strongly agree	Agree	Strongly agree	Strongly agree	Less than $25,000	Democrats	D	65	65	D	90	90	Civilians on both sides suffer which should motivate peace efforts	Yes	No	Yes	I accidentally clicked on the wrong button; I did not experience technical difficulties	OutcomeIsraelisPre|OutcomePalestiniansPre	OutcomeIsraelisPost|OutcomePalestiniansPost
I AGREE to participate	A	72	75	C	81	80	C	Medium impact	70	More than master's degree	Male	Judaism	2	Agree	Disagree	Strongly agree	Strongly agree	$50,000-$74,999	Democrats	D	82	81	D	78	80	Civilians on both sides suffer which should motivate peace efforts	Yes	No	No		OutcomePalestiniansPre|OutcomeIsraelisPre	OutcomeIsraelisPost|OutcomePalestiniansPost
I AGREE to participate	A	30	8	D	81	92	D	Strong impact	67	More than master's degree	Male	Judaism	2	Agree	Agree	Strongly agree	Strongly agree	$150,000 or more	Democrats	B	15	29	D	82	92	Civilians on both sides suffer which should motivate peace efforts	Yes	No	No		OutcomePalestiniansPre|OutcomeIsraelisPre	OutcomeIsraelisPost|OutcomePalestiniansPost
I AGREE to participate	A	13	20	D	81	82	D	Little impact	39	Bachelor's degree	Male	Judaism	7	Agree	Agree	Strongly agree	Agree	$75,000-$99,999	Democrats	A	14	18	D	82	82	Civilians on both sides suffer which should motivate peace efforts	Yes	No	No		OutcomePalestiniansPre|OutcomeIsraelisPre	OutcomeIsraelisPost|OutcomePalestiniansPost
I AGREE to participate	A	0	0	E	100	100	E	Extreme impact	51	High school degree	Female	Judaism	10	Strongly agree	Strongly agree	Strongly agree	Strongly agree	$100,000-$149,999	Republicans	A	0	0	E	100	100	Civilians on both sides suffer which should motivate peace efforts	Yes	No	No		OutcomePalestiniansPre|OutcomeIsraelisPre	OutcomePalestiniansPost|OutcomeIsraelisPost
I AGREE to participate	A	16	15	E	96	100	E	Strong impact	53	Bachelor's degree	Female	Judaism	9	Strongly agree	Strongly agree	Strongly agree	Strongly agree	$25,000-$49,999	Republicans	A	13	16	E	95	96	Civilians on both sides suffer which should motivate peace efforts	Yes	No	No		OutcomePalestiniansPre|OutcomeIsraelisPre	OutcomeIsraelisPost|OutcomePalestiniansPost
I AGREE to participate	B	75	75	B	75	75	C	Medium impact	25	Bachelor's degree	Male	Judaism	1	Disagree	Neither agree nor disagree	Strongly agree	Agree	$25,000-$49,999	No party	C	75	75	C	75	75	Civilians on both sides suffer which should motivate peace efforts	Yes	No	No		OutcomeIsraelisPre|OutcomePalestiniansPre	OutcomePalestiniansPost|OutcomeIsraelisPost
I AGREE to participate	C	78	94	D	92	94	E	Little impact	46	Bachelor's degree	Male	Judaism	3	Agree	Agree	Strongly agree	Strongly agree	$150,000 or more	Democrats	D	88	93	D	93	95	Civilians on both sides suffer which should motivate peace efforts	Yes	No	No		OutcomePalestiniansPre|OutcomeIsraelisPre	OutcomeIsraelisPost|OutcomePalestiniansPost
I AGREE to participate	C	60	60	A	50	50	C	Medium impact	22	Bachelor's degree	Female	Islam	2	Strongly disagree	Neither agree nor disagree	Strongly agree	Strongly agree	$150,000 or more	Democrats	C	80	80	A	40	40	Civilians on both sides suffer which should motivate peace efforts	Yes	No	No		OutcomeIsraelisPre|OutcomePalestiniansPre	OutcomePalestiniansPost|OutcomeIsraelisPost
I AGREE to participate	E	100	100	A	0	0	E	Strong impact	52	Bachelor's degree	Female	Islam	2	Disagree	Neither agree nor disagree	Strongly agree	Agree	$25,000-$49,999	Other party	E	100	100	A	0	0	Civilians on both sides suffer which should motivate peace efforts	Yes	No	No		OutcomeIsraelisPre|OutcomePalestiniansPre	OutcomePalestiniansPost|OutcomeIsraelisPost
I AGREE to participate	C	75	63	A	43	29	E	Medium impact	37	More than master's degree	Male	Islam	5	Neither agree nor disagree	Agree	Strongly agree	Agree	$50,000-$74,999	No party	C	66	65	A	48	31	Civilians on both sides suffer which should motivate peace efforts	Yes	No	No		OutcomeIsraelisPre|OutcomePalestiniansPre	OutcomeIsraelisPost|OutcomePalestiniansPost
I AGREE to participate	C	30	50	B	30	9	C	Medium impact	26	Bachelor's degree	Female	Judaism	8	Agree	Disagree	Strongly agree	Agree	$75,000-$99,999	Democrats	A	81	53	A	33	37	Civilians on both sides suffer which should motivate peace efforts	Yes	No	No		OutcomePalestiniansPre|OutcomeIsraelisPre	OutcomePalestiniansPost|OutcomeIsraelisPost
I AGREE to participate	E	100	100	A	1	1	E	Extreme impact	25	Bachelor's degree	Female	Islam	2	Neither agree nor disagree	Strongly agree	Strongly agree	Strongly agree	$50,000-$74,999	Democrats	E	100	100	A	1	1	Civilians on both sides suffer which should motivate peace efforts	Yes	No	No		OutcomePalestiniansPre|OutcomeIsraelisPre	OutcomeIsraelisPost|OutcomePalestiniansPost
I AGREE to participate	B	81	79	A	45	46	E	Extreme impact	30	Master's degree	Male	Islam	4	Neither agree nor disagree	Agree	Strongly agree	Strongly agree	$150,000 or more	Democrats	B	88	89	A	40	42	The UK government should support Palestine	Yes	No	No		OutcomePalestiniansPre|OutcomeIsraelisPre	OutcomePalestiniansPost|OutcomeIsraelisPost
I AGREE to participate	C	70	70	A	50	55	E	Medium impact	32	Bachelor's degree	Male	Islam	5	Agree	Agree	Strongly agree	Strongly agree	$100,000-$149,999	Democrats	C	70	70	B	61	61	Civilians on both sides suffer which should motivate peace efforts	Yes	No	No		OutcomeIsraelisPre|OutcomePalestiniansPre	OutcomePalestiniansPost|OutcomeIsraelisPost
I AGREE to participate	B	50	50	A	40	50	E	Strong impact	62	High school degree	Female	Islam	5	Disagree	Neither agree nor disagree	Strongly agree	Strongly agree	$25,000-$49,999	Democrats	D	70	70	D	70	70	Civilians on both sides suffer which should motivate peace efforts	Yes	No	No		OutcomeIsraelisPre|OutcomePalestiniansPre	OutcomePalestiniansPost|OutcomeIsraelisPost
I AGREE to participate	B	21	34	D	82	91	D	Extreme impact	75	Master's degree	Male	Judaism	2	Disagree	Disagree	Strongly agree	Agree	$150,000 or more	Democrats	B	21	31	D	84	91	Civilians on both sides suffer which should motivate peace efforts	Yes	No	No		OutcomeIsraelisPre|OutcomePalestiniansPre	OutcomeIsraelisPost|OutcomePalestiniansPost
I AGREE to participate	A	16	31	E	99	89	D	Strong impact	69	Bachelor's degree	Female	Judaism	9	Disagree	Agree	Strongly agree	Disagree	$100,000-$149,999	Republicans	A	11	26	E	98	100	The UK government should support Israel	Yes	No	No		OutcomePalestiniansPre|OutcomeIsraelisPre	OutcomePalestiniansPost|OutcomeIsraelisPost
I AGREE to participate	B	53	51	C	61	60	D	Little impact	29	More than master's degree	Female	Judaism	3	Agree	Agree	Strongly agree	Agree	$100,000-$149,999	Democrats	B	55	54	C	61	62	Civilians on both sides suffer which should motivate peace efforts	Yes	No	No		OutcomeIsraelisPre|OutcomePalestiniansPre	OutcomeIsraelisPost|OutcomePalestiniansPost
I AGREE to participate	A	0	0	E	100	100	E	Extreme impact	41	More than master's degree	Female	Judaism	5	Agree	Agree	Strongly agree	Strongly agree	$100,000-$149,999	Democrats	A	0	0	E	100	100	Civilians on both sides suffer which should motivate peace efforts	Yes	No	No		OutcomeIsraelisPre|OutcomePalestiniansPre	OutcomePalestiniansPost|OutcomeIsraelisPost
I AGREE to participate	A	2	1	D	20	60	E	Strong impact	60	Bachelor's degree	Other	Judaism	8	Agree	Agree	Strongly agree	Strongly agree	$25,000-$49,999	Republicans	B	1	5	D	84	69	Civilians on both sides suffer which should motivate peace efforts	Yes	No	No		OutcomeIsraelisPre|OutcomePalestiniansPre	OutcomePalestiniansPost|OutcomeIsraelisPost
I AGREE to participate	B	50	50	B	50	50	C	Strong impact	29	Bachelor's degree	Male	Judaism	2	Strongly agree	Neither agree nor disagree	Strongly agree	Agree	$150,000 or more	Democrats	B	50	50	B	50	50	Civilians on both sides suffer which should motivate peace efforts	Yes	No	No		OutcomeIsraelisPre|OutcomePalestiniansPre	OutcomePalestiniansPost|OutcomeIsraelisPost
I AGREE to participate	E	100	100	A	0	0	E	Extreme impact	35	Bachelor's degree	Male	Islam	10	Strongly disagree	Strongly agree	Strongly agree	Strongly agree	$75,000-$99,999	Republicans	E	100	100	A	0	0	Civilians on both sides suffer which should motivate peace efforts	Yes	No	No		OutcomePalestiniansPre|OutcomeIsraelisPre	OutcomeIsraelisPost|OutcomePalestiniansPost
I AGREE to participate	B	50	60	C	50	80	E	Strong impact	65	High school degree	Female	Judaism	2	Agree	Neither agree nor disagree	Strongly agree	Agree	Less than $25,000	Democrats	C	50	60	D	50	80	Civilians on both sides suffer which should motivate peace efforts	Yes	No	No		OutcomePalestiniansPre|OutcomeIsraelisPre	OutcomePalestiniansPost|OutcomeIsraelisPost
I AGREE to participate	A	50	85	A	50	85	E	No impact	20	High school degree	Male	Islam	10	Strongly disagree	Agree	Strongly agree	Agree	$75,000-$99,999	Republicans	B	50	85	B	50	85	Civilians on both sides suffer which should motivate peace efforts	Yes	No	No		OutcomePalestiniansPre|OutcomeIsraelisPre	OutcomeIsraelisPost|OutcomePalestiniansPost
I AGREE to participate	A	2	6	E	91	93	D	Strong impact	48	Bachelor's degree	Female	Judaism	10	Disagree	Agree	Strongly agree	Strongly agree	$75,000-$99,999	Republicans	A	4	6	E	90	91	Civilians on both sides suffer which should motivate peace efforts	Yes	No	No		OutcomePalestiniansPre|OutcomeIsraelisPre	OutcomeIsraelisPost|OutcomePalestiniansPost
I AGREE to participate	A	50	50	A	50	50	A	Medium impact	32	Bachelor's degree	Female	Judaism	1	Disagree	Neither agree nor disagree	Strongly agree	Disagree	$50,000-$74,999	Democrats	A	50	50	A	50	50	Civilians on both sides suffer which should motivate peace efforts	Yes	No	No		OutcomeIsraelisPre|OutcomePalestiniansPre	OutcomeIsraelisPost|OutcomePalestiniansPost
I AGREE to participate	D	81	92	E	100	100	C	Extreme impact	69	More than master's degree	Female	Judaism	1	Agree	Agree	Strongly agree	Strongly agree	$100,000-$149,999	Democrats	D	82	99	D	92	100	Civilians on both sides suffer which should motivate peace efforts	Yes	No	No		OutcomePalestiniansPre|OutcomeIsraelisPre	OutcomePalestiniansPost|OutcomeIsraelisPost
I AGREE to participate	A	20	10	A	70	73	E	Strong impact	66	Master's degree	Male	Judaism	5	Agree	Neither agree nor disagree	Strongly agree	Agree	Less than $25,000	Republicans	A	18	20	A	70	70	Civilians on both sides suffer which should motivate peace efforts	Yes	No	No		OutcomeIsraelisPre|OutcomePalestiniansPre	OutcomePalestiniansPost|OutcomeIsraelisPost
I AGREE to participate	E	100	100	A	2	0	E	Strong impact	32	Master's degree	Female	Islam	8	Disagree	Neither agree nor disagree	Strongly agree	Agree	$25,000-$49,999	Republicans	E	100	100	A	1	0	Civilians on both sides suffer which should motivate peace efforts	Yes	No	No		OutcomeIsraelisPre|OutcomePalestiniansPre	OutcomePalestiniansPost|OutcomeIsraelisPost
I AGREE to participate	A	0	0	D	95	100	E	Medium impact	59	Bachelor's degree	Male	Judaism	9	Agree	Agree	Strongly agree	Strongly agree	$25,000-$49,999	Republicans	A	0	0	D	95	100	Civilians on both sides suffer which should motivate peace efforts	Yes	No	No		OutcomeIsraelisPre|OutcomePalestiniansPre	OutcomePalestiniansPost|OutcomeIsraelisPost
I AGREE to participate	A	50	50	C	75	75	D	Medium impact	32	Bachelor's degree	Female	Judaism	4	Strongly agree	Agree	Strongly agree	Agree	$75,000-$99,999	Democrats	B	50	50	D	75	75	Civilians on both sides suffer which should motivate peace efforts	Yes	No	No		OutcomeIsraelisPre|OutcomePalestiniansPre	OutcomePalestiniansPost|OutcomeIsraelisPost
I AGREE to participate	A	9	30	D	92	100	E	Medium impact	60	Master's degree	Male	Judaism	3	Agree	Agree	Strongly agree	Strongly agree	$150,000 or more	Democrats	A	10	30	D	92	100	Civilians on both sides suffer which should motivate peace efforts	Yes	No	No		OutcomePalestiniansPre|OutcomeIsraelisPre	OutcomeIsraelisPost|OutcomePalestiniansPost
I AGREE to participate	C	90	100	B	50	100	D	Medium impact	29	High school degree	Male	Judaism	1	Disagree	Agree	Strongly agree	Agree	$75,000-$99,999	Democrats	D	90	100	D	60	100	Civilians on both sides suffer which should motivate peace efforts	Yes	No	No		OutcomePalestiniansPre|OutcomeIsraelisPre	OutcomeIsraelisPost|OutcomePalestiniansPost
I AGREE to participate	C	29	44	B	10	15	D	Medium impact	23	Bachelor's degree	Female	Islam	6	Agree	Strongly agree	Strongly agree	Strongly agree	$150,000 or more	Democrats	C	22	40	B	21	18	Civilians on both sides suffer which should motivate peace efforts	Yes	No	No		OutcomeIsraelisPre|OutcomePalestiniansPre	OutcomeIsraelisPost|OutcomePalestiniansPost
I AGREE to participate	A	99	100	A	49	25	C	Extreme impact	75	More than master's degree	Female	Judaism	1	Strongly disagree	Strongly disagree	Strongly agree	Strongly agree	Less than $25,000	Democrats	A	95	100	A	48	25	Civilians on both sides suffer which should motivate peace efforts	Yes	No	No		OutcomePalestiniansPre|OutcomeIsraelisPre	OutcomePalestiniansPost|OutcomeIsraelisPost
I AGREE to participate	A	20	30	D	64	50	D	Medium impact	56	High school degree	Female	Judaism	6	Agree	Neither agree nor disagree	Strongly agree	Strongly agree	$75,000-$99,999	Republicans	A	10	28	D	64	50	Civilians on both sides suffer which should motivate peace efforts	Yes	No	No		OutcomePalestiniansPre|OutcomeIsraelisPre	OutcomeIsraelisPost|OutcomePalestiniansPost
I AGREE to participate	A	51	52	D	76	76	D	Medium impact	71	Bachelor's degree	Male	Judaism	2	Agree	Neither agree nor disagree	Strongly agree	Agree	$25,000-$49,999	Democrats	B	65	65	D	77	77	Civilians on both sides suffer which should motivate peace efforts	Yes	No	No		OutcomeIsraelisPre|OutcomePalestiniansPre	OutcomePalestiniansPost|OutcomeIsraelisPost
I AGREE to participate	C	80	100	A	10	5	D	Medium impact	51	High school degree	Female	Islam	2	Disagree	Neither agree nor disagree	Strongly agree	Strongly agree	Less than $25,000	Democrats	C	75	100	A	10	5	Civilians on both sides suffer which should motivate peace efforts	Yes	No	No		OutcomePalestiniansPre|OutcomeIsraelisPre	OutcomePalestiniansPost|OutcomeIsraelisPost
I AGREE to participate	D	37	71	D	67	39	C	Extreme impact	58	Master's degree	Male	Islam	8	Neither agree nor disagree	Disagree	Strongly agree	Neither agree nor disagree	$75,000-$99,999	Democrats	D	42	74	C	70	44	Civilians on both sides suffer which should motivate peace efforts	Yes	No	No		OutcomePalestiniansPre|OutcomeIsraelisPre	OutcomePalestiniansPost|OutcomeIsraelisPost
I AGREE to participate	A	0	0	C	64	79	E	Little impact	37	Bachelor's degree	Male	Judaism	3	Agree	Agree	Strongly agree	Strongly agree	$25,000-$49,999	Democrats	A	0	0	C	48	68	Civilians on both sides suffer which should motivate peace efforts	Yes	No	No		OutcomeIsraelisPre|OutcomePalestiniansPre	OutcomeIsraelisPost|OutcomePalestiniansPost
I AGREE to participate	C	35	72	D	68	43	C	Extreme impact	47	Master's degree	Female	Islam	10	Neither agree nor disagree	Disagree	Strongly agree	Disagree	$75,000-$99,999	Democrats	C	68	39	C	35	74	Civilians on both sides suffer which should motivate peace efforts	Yes	No	No		OutcomePalestiniansPre|OutcomeIsraelisPre	OutcomeIsraelisPost|OutcomePalestiniansPost
I AGREE to participate	A	33	34	E	89	90	E	Strong impact	53	High school degree	Male	Judaism	9	Agree	Agree	Strongly agree	Strongly agree	$25,000-$49,999	Republicans	B	37	36	E	88	94	Civilians on both sides suffer which should motivate peace efforts	Yes	No	No		OutcomePalestiniansPre|OutcomeIsraelisPre	OutcomePalestiniansPost|OutcomeIsraelisPost
I AGREE to participate	A	40	30	D	71	80	E	Strong impact	42	High school degree	Female	Judaism	2	Agree	Disagree	Strongly agree	Agree	$25,000-$49,999	Democrats	A	45	32	D	71	84	Civilians on both sides suffer which should motivate peace efforts	Yes	No	No		OutcomePalestiniansPre|OutcomeIsraelisPre	OutcomeIsraelisPost|OutcomePalestiniansPost
I AGREE to participate	A	40	20	C	70	70	D	No impact	58	Bachelor's degree	Male	Judaism	6	Neither agree nor disagree	Strongly agree	Strongly agree	Strongly agree	$50,000-$74,999	No party	A	30	10	C	70	70	Civilians on both sides suffer which should motivate peace efforts	Yes	No	No		OutcomeIsraelisPre|OutcomePalestiniansPre	OutcomeIsraelisPost|OutcomePalestiniansPost
I AGREE to participate	E	100	100	A	0	0	E	Extreme impact	31	Bachelor's degree	Male	Islam	2	Strongly disagree	Agree	Strongly agree	Agree	$50,000-$74,999	Other party	E	100	100	A	0	0	Civilians on both sides suffer which should motivate peace efforts	Yes	No	No		OutcomeIsraelisPre|OutcomePalestiniansPre	OutcomePalestiniansPost|OutcomeIsraelisPost
I AGREE to participate	D	100	100	A	0	0	D	Strong impact	36	Master's degree	Female	Judaism	1	Strongly disagree	Neither agree nor disagree	Strongly agree	Strongly agree	Prefer not to say	Democrats	D	100	100	B	1	1	Civilians on both sides suffer which should motivate peace efforts	Yes	No	No		OutcomePalestiniansPre|OutcomeIsraelisPre	OutcomePalestiniansPost|OutcomeIsraelisPost
I AGREE to participate	A	33	55	B	24	57	C	Medium impact	44	Bachelor's degree	Male	Judaism	1	Disagree	Agree	Strongly agree	Neither agree nor disagree	$100,000-$149,999	Democrats	A	30	57	B	34	59	Civilians on both sides suffer which should motivate peace efforts	Yes	No	No		OutcomeIsraelisPre|OutcomePalestiniansPre	OutcomePalestiniansPost|OutcomeIsraelisPost
I AGREE to participate	C	74	69	B	51	39	D	Medium impact	39	Bachelor's degree	Male	Islam	3	Neither agree nor disagree	Disagree	Strongly agree	Agree	$50,000-$74,999	Democrats	C	70	72	B	48	44	Civilians on both sides suffer which should motivate peace efforts	Yes	No	No		OutcomeIsraelisPre|OutcomePalestiniansPre	OutcomePalestiniansPost|OutcomeIsraelisPost
I AGREE to participate	A	77	60	B	80	89	E	Medium impact	56	More than master's degree	Female	Judaism	2	Disagree	Neither agree nor disagree	Strongly agree	Strongly agree	$150,000 or more	Democrats	A	78	61	B	82	82	Civilians on both sides suffer which should motivate peace efforts	Yes	No	No		OutcomeIsraelisPre|OutcomePalestiniansPre	OutcomePalestiniansPost|OutcomeIsraelisPost
I AGREE to participate	A	10	0	C	40	51	E	Medium impact	32	Master's degree	Female	Judaism	3	Strongly agree	Agree	Strongly agree	Strongly agree	$150,000 or more	Democrats	A	10	0	C	38	50	Civilians on both sides suffer which should motivate peace efforts	Yes	No	No		OutcomeIsraelisPre|OutcomePalestiniansPre	OutcomePalestiniansPost|OutcomeIsraelisPost
I AGREE to participate	A	8	9	C	75	60	D	Medium impact	35	Master's degree	Female	Judaism	5	Disagree	Agree	Strongly agree	Agree	$25,000-$49,999	Democrats	A	5	7	C	72	62	Civilians on both sides suffer which should motivate peace efforts	Yes	No	No		OutcomeIsraelisPre|OutcomePalestiniansPre	OutcomePalestiniansPost|OutcomeIsraelisPost
I AGREE to participate	A	51	100	B	81	100	E	No impact	71	Bachelor's degree	Female	Judaism	1	Disagree	Agree	Strongly agree	Strongly agree	$100,000-$149,999	Democrats	C	87	100	D	97	100	Civilians on both sides suffer which should motivate peace efforts	Yes	No	No		OutcomeIsraelisPre|OutcomePalestiniansPre	OutcomePalestiniansPost|OutcomeIsraelisPost
I AGREE to participate	A	30	9	C	50	71	D	Strong impact	31	Bachelor's degree	Female	Judaism	3	Agree	Neither agree nor disagree	Strongly agree	Strongly agree	Less than $25,000	Democrats	A	30	9	C	50	71	Civilians on both sides suffer which should motivate peace efforts	Yes	No	No		OutcomePalestiniansPre|OutcomeIsraelisPre	OutcomeIsraelisPost|OutcomePalestiniansPost
I AGREE to participate	C	65	100	A	10	5	E	Little impact	18	Less than high school degree	Male	Islam	5	Agree	Agree	Strongly agree	Strongly agree	$100,000-$149,999	No party	C	65	100	A	10	5	Civilians on both sides suffer which should motivate peace efforts	Yes	No	No		OutcomeIsraelisPre|OutcomePalestiniansPre	OutcomePalestiniansPost|OutcomeIsraelisPost
I AGREE to participate	C	60	80	B	50	50	E	Strong impact	24	Bachelor's degree	Female	Islam	2	Neither agree nor disagree	Neither agree nor disagree	Strongly agree	Strongly agree	Less than $25,000	Democrats	C	60	80	B	50	50	Civilians on both sides suffer which should motivate peace efforts	Yes	No	No		OutcomePalestiniansPre|OutcomeIsraelisPre	OutcomeIsraelisPost|OutcomePalestiniansPost
I AGREE to participate	D	80	100	A	30	10	D	Strong impact	18	High school degree	Female	Islam	1	Agree	Neither agree nor disagree	Strongly agree	Agree	Less than $25,000	Democrats	D	80	100	A	20	10	Civilians on both sides suffer which should motivate peace efforts	Yes	No	No		OutcomeIsraelisPre|OutcomePalestiniansPre	OutcomeIsraelisPost|OutcomePalestiniansPost
I AGREE to participate	A	10	5	D	70	85	E	Strong impact	34	Bachelor's degree	Female	Judaism	8	Neither agree nor disagree	Agree	Strongly agree	Strongly agree	Less than $25,000	Republicans	B	12	5	D	83	78	Civilians on both sides suffer which should motivate peace efforts	Yes	No	No		OutcomePalestiniansPre|OutcomeIsraelisPre	OutcomePalestiniansPost|OutcomeIsraelisPost
I AGREE to participate	B	65	66	B	51	81	E	Medium impact	37	Bachelor's degree	Male	Islam	6	Strongly agree	Agree	Strongly agree	Agree	$75,000-$99,999	No party	E	23	69	B	53	67	Civilians on both sides suffer which should motivate peace efforts	Yes	No	No		OutcomeIsraelisPre|OutcomePalestiniansPre	OutcomeIsraelisPost|OutcomePalestiniansPost
I AGREE to participate	C	93	94	A	9	17	B	Medium impact	26	Master's degree	Female	Islam	3	Agree	Agree	Strongly agree	Neither agree nor disagree	$150,000 or more	Democrats	C	92	94	A	8	15	Civilians on both sides suffer which should motivate peace efforts	Yes	No	No		OutcomePalestiniansPre|OutcomeIsraelisPre	OutcomePalestiniansPost|OutcomeIsraelisPost
I AGREE to participate	C	100	100	C	100	100	C	Extreme impact	32	Bachelor's degree	Male	Judaism	5	Agree	Neither agree nor disagree	Strongly agree	Strongly agree	$50,000-$74,999	Other party	C	100	100	C	100	100	Civilians on both sides suffer which should motivate peace efforts	Yes	No	No		OutcomeIsraelisPre|OutcomePalestiniansPre	OutcomeIsraelisPost|OutcomePalestiniansPost
I AGREE to participate	A	61	82	C	82	92	D	Little impact	55	Master's degree	Male	Judaism	6	Agree	Agree	Strongly agree	Strongly agree	$100,000-$149,999	Democrats	A	70	81	C	77	84	Civilians on both sides suffer which should motivate peace efforts	Yes	No	No		OutcomePalestiniansPre|OutcomeIsraelisPre	OutcomePalestiniansPost|OutcomeIsraelisPost
I AGREE to participate	E	73	100	B	40	50	E	Extreme impact	39	Master's degree	Female	Islam	3	Agree	Neither agree nor disagree	Strongly agree	Strongly agree	$100,000-$149,999	Democrats	E	60	100	A	33	50	The UK government should support Palestine	Yes	No	No		OutcomePalestiniansPre|OutcomeIsraelisPre	OutcomeIsraelisPost|OutcomePalestiniansPost
I AGREE to participate	B	46	51	D	75	73	D	Medium impact	43	Bachelor's degree	Male	Judaism	6	Neither agree nor disagree	Agree	Strongly agree	Agree	$50,000-$74,999	Democrats	B	57	57	D	57	59	Civilians on both sides suffer which should motivate peace efforts	Yes	No	No		OutcomePalestiniansPre|OutcomeIsraelisPre	OutcomePalestiniansPost|OutcomeIsraelisPost
I AGREE to participate	A	50	100	E	90	100	E	Extreme impact	63	Master's degree	Male	Judaism	3	Agree	Agree	Strongly agree	Strongly agree	$150,000 or more	Democrats	A	50	100	E	90	100	Civilians on both sides suffer which should motivate peace efforts	Yes	No	No		OutcomeIsraelisPre|OutcomePalestiniansPre	OutcomeIsraelisPost|OutcomePalestiniansPost
I AGREE to participate	C	50	71	C	50	71	E	No impact	47	Bachelor's degree	Male	Islam	2	Neither agree nor disagree	Agree	Strongly agree	Strongly agree	$100,000-$149,999	Democrats	C	50	69	C	50	69	Civilians on both sides suffer which should motivate peace efforts	Yes	No	No		OutcomeIsraelisPre|OutcomePalestiniansPre	OutcomeIsraelisPost|OutcomePalestiniansPost
I AGREE to participate	A	5	5	E	100	100	E	Extreme impact	72	Bachelor's degree	Female	Judaism	9	Strongly agree	Strongly agree	Strongly agree	Strongly agree	$75,000-$99,999	Republicans	A	10	10	E	90	85	Civilians on both sides suffer which should motivate peace efforts	Yes	No	No		OutcomePalestiniansPre|OutcomeIsraelisPre	OutcomeIsraelisPost|OutcomePalestiniansPost
I AGREE to participate	E	70	100	E	80	100	E	Strong impact	38	High school degree	Male	Judaism	2	Strongly agree	Strongly agree	Strongly agree	Strongly agree	$75,000-$99,999	Democrats	E	100	100	E	100	100	Civilians on both sides suffer which should motivate peace efforts	Yes	No	No		OutcomePalestiniansPre|OutcomeIsraelisPre	OutcomeIsraelisPost|OutcomePalestiniansPost
I AGREE to participate	A	41	41	B	50	50	C	Extreme impact	35	High school degree	Female	Judaism	4	Agree	Agree	Strongly agree	Strongly agree	$75,000-$99,999	Democrats	A	41	41	B	50	50	Civilians on both sides suffer which should motivate peace efforts	Yes	No	No		OutcomeIsraelisPre|OutcomePalestiniansPre	OutcomePalestiniansPost|OutcomeIsraelisPost
I AGREE to participate	B	80	85	D	85	92	E	Strong impact	30	Bachelor's degree	Male	Judaism	1	Neither agree nor disagree	Neither agree nor disagree	Strongly agree	Strongly agree	$25,000-$49,999	Democrats	B	82	88	D	85	92	Civilians on both sides suffer which should motivate peace efforts	Yes	No	No		OutcomePalestiniansPre|OutcomeIsraelisPre	OutcomeIsraelisPost|OutcomePalestiniansPost
I AGREE to participate	A	27	39	E	90	87	E	Medium impact	35	Master's degree	Male	Judaism	6	Strongly agree	Strongly agree	Strongly agree	Strongly agree	$150,000 or more	Democrats	A	18	30	E	85	88	Civilians on both sides suffer which should motivate peace efforts	Yes	No	No		OutcomePalestiniansPre|OutcomeIsraelisPre	OutcomeIsraelisPost|OutcomePalestiniansPost
I AGREE to participate	D	83	85	A	10	10	E	Extreme impact	40	Bachelor's degree	Female	Islam	5	Disagree	Neither agree nor disagree	Strongly agree	Strongly agree	$150,000 or more	Democrats	D	84	86	A	10	10	Civilians on both sides suffer which should motivate peace efforts	Yes	No	No		OutcomeIsraelisPre|OutcomePalestiniansPre	OutcomeIsraelisPost|OutcomePalestiniansPost
I AGREE to participate	A	28	35	C	82	71	D	Medium impact	58	Bachelor's degree	Female	Judaism	2	Agree	Agree	Strongly agree	Strongly agree	$75,000-$99,999	Democrats	A	17	16	D	83	73	Civilians on both sides suffer which should motivate peace efforts	Yes	No	No		OutcomeIsraelisPre|OutcomePalestiniansPre	OutcomeIsraelisPost|OutcomePalestiniansPost
I AGREE to participate	D	80	100	B	50	40	C	Strong impact	27	Bachelor's degree	Female	Islam	6	Disagree	Strongly agree	Strongly agree	Strongly agree	$25,000-$49,999	Other party	D	80	100	C	50	40	The UK government should support Palestine	Yes	No	No		OutcomePalestiniansPre|OutcomeIsraelisPre	OutcomePalestiniansPost|OutcomeIsraelisPost
I AGREE to participate	A	3	8	E	89	90	E	Medium impact	67	Master's degree	Female	Judaism	8	Disagree	Agree	Strongly agree	Strongly agree	$50,000-$74,999	Republicans	A	10	8	E	88	91	Civilians on both sides suffer which should motivate peace efforts	Yes	No	No		OutcomeIsraelisPre|OutcomePalestiniansPre	OutcomeIsraelisPost|OutcomePalestiniansPost
I AGREE to participate	B	50	50	C	75	65	D	Strong impact	39	High school degree	Female	Judaism	1	Disagree	Agree	Strongly agree	Agree	$100,000-$149,999	Democrats	B	50	50	C	80	71	Civilians on both sides suffer which should motivate peace efforts	Yes	No	No		OutcomeIsraelisPre|OutcomePalestiniansPre	OutcomeIsraelisPost|OutcomePalestiniansPost
I AGREE to participate	C	70	100	B	35	8	C	Strong impact	22	High school degree	Female	Judaism	1	Strongly agree	Neither agree nor disagree	Strongly agree	Agree	Less than $25,000	Democrats	D	65	100	B	30	0	Civilians on both sides suffer which should motivate peace efforts	Yes	No	No		OutcomePalestiniansPre|OutcomeIsraelisPre	OutcomeIsraelisPost|OutcomePalestiniansPost
I AGREE to participate	A	0	0	C	44	20	E	No impact	21	Bachelor's degree	Male	Judaism	9	Neither agree nor disagree	Strongly agree	Strongly agree	Strongly agree	$75,000-$99,999	Republicans	A	0	0	C	39	19	Civilians on both sides suffer which should motivate peace efforts	Yes	No	No		OutcomePalestiniansPre|OutcomeIsraelisPre	OutcomeIsraelisPost|OutcomePalestiniansPost
I AGREE to participate	D	88	95	A	0	0	E	Strong impact	23	Bachelor's degree	Male	Islam	5	Agree	Neither agree nor disagree	Strongly agree	Strongly agree	$25,000-$49,999	Democrats	D	78	87	A	8	14	Civilians on both sides suffer which should motivate peace efforts	Yes	No	No		OutcomePalestiniansPre|OutcomeIsraelisPre	OutcomePalestiniansPost|OutcomeIsraelisPost
I AGREE to participate	A	50	50	A	51	50	E	No impact	44	High school degree	Female	Islam	6	Strongly agree	Agree	Strongly agree	Strongly agree	$50,000-$74,999	No party	C	50	50	C	51	50	Civilians on both sides suffer which should motivate peace efforts	Yes	No	No		OutcomePalestiniansPre|OutcomeIsraelisPre	OutcomeIsraelisPost|OutcomePalestiniansPost
I AGREE to participate	A	4	1	C	85	82	E	Little impact	64	Bachelor's degree	Female	Judaism	2	Disagree	Agree	Strongly agree	Strongly agree	$100,000-$149,999	Democrats	C	62	46	E	86	87	Civilians on both sides suffer which should motivate peace efforts	Yes	No	No		OutcomeIsraelisPre|OutcomePalestiniansPre	OutcomeIsraelisPost|OutcomePalestiniansPost
I AGREE to participate	E	100	100	A	0	0	E	Extreme impact	31	Master's degree	Male	Islam	2	Disagree	Strongly agree	Strongly agree	Strongly agree	$150,000 or more	Republicans	E	100	100	A	0	0	Civilians on both sides suffer which should motivate peace efforts	Yes	No	No		OutcomePalestiniansPre|OutcomeIsraelisPre	OutcomePalestiniansPost|OutcomeIsraelisPost
I AGREE to participate	A	10	20	D	77	86	E	Strong impact	40	Bachelor's degree	Male	Judaism	5	Agree	Agree	Strongly agree	Strongly agree	$150,000 or more	No party	A	10	20	D	76	89	Civilians on both sides suffer which should motivate peace efforts	Yes	No	No		OutcomeIsraelisPre|OutcomePalestiniansPre	OutcomePalestiniansPost|OutcomeIsraelisPost
I AGREE to participate	A	50	50	C	70	70	C	Strong impact	26	Master's degree	Male	Judaism	3	Agree	Agree	Strongly agree	Agree	$100,000-$149,999	Democrats	C	60	60	D	78	78	Civilians on both sides suffer which should motivate peace efforts	Yes	No	No		OutcomeIsraelisPre|OutcomePalestiniansPre	OutcomePalestiniansPost|OutcomeIsraelisPost
I AGREE to participate	A	15	30	E	70	100	E	Strong impact	68	High school degree	Male	Judaism	2	Neither agree nor disagree	Agree	Strongly agree	Strongly agree	$50,000-$74,999	Democrats	A	15	30	E	60	100	Civilians on both sides suffer which should motivate peace efforts	Yes	No	No		OutcomeIsraelisPre|OutcomePalestiniansPre	OutcomeIsraelisPost|OutcomePalestiniansPost
I AGREE to participate	A	31	25	B	50	55	C	Little impact	53	More than master's degree	Male	Judaism	2	Disagree	Neither agree nor disagree	Strongly agree	Strongly agree	Prefer not to say	Democrats	B	32	25	B	45	51	Civilians on both sides suffer which should motivate peace efforts	Yes	No	No		OutcomeIsraelisPre|OutcomePalestiniansPre	OutcomePalestiniansPost|OutcomeIsraelisPost
I AGREE to participate	A	58	58	A	55	55	E	Strong impact	26	High school degree	Female	Islam	6	Neither agree nor disagree	Agree	Strongly agree	Agree	$100,000-$149,999	Republicans	B	58	58	B	57	57	Civilians on both sides suffer which should motivate peace efforts	Yes	No	No		OutcomeIsraelisPre|OutcomePalestiniansPre	OutcomeIsraelisPost|OutcomePalestiniansPost
I AGREE to participate	A	0	0	E	80	90	E	Medium impact	28	Bachelor's degree	Male	Judaism	5	Strongly agree	Agree	Strongly agree	Neither agree nor disagree	$50,000-$74,999	Democrats	A	0	0	E	92	96	Civilians on both sides suffer which should motivate peace efforts	Yes	No	No		OutcomePalestiniansPre|OutcomeIsraelisPre	OutcomeIsraelisPost|OutcomePalestiniansPost
I AGREE to participate	A	10	51	B	19	80	E	Strong impact	68	Master's degree	Female	Judaism	2	Disagree	Agree	Strongly agree	Strongly agree	$100,000-$149,999	Democrats	A	12	50	B	21	72	Civilians on both sides suffer which should motivate peace efforts	Yes	No	No		OutcomePalestiniansPre|OutcomeIsraelisPre	OutcomePalestiniansPost|OutcomeIsraelisPost
I AGREE to participate	C	66	60	D	70	75	D	Extreme impact	23	High school degree	Female	Judaism	1	Agree	Neither agree nor disagree	Strongly agree	Agree	Prefer not to say	Democrats	D	70	75	D	75	75	Civilians on both sides suffer which should motivate peace efforts	Yes	No	No		OutcomePalestiniansPre|OutcomeIsraelisPre	OutcomeIsraelisPost|OutcomePalestiniansPost
I AGREE to participate	D	74	48	A	1	0	E	Medium impact	36	Master's degree	Male	Islam	5	Agree	Agree	Strongly agree	Neither agree nor disagree	$75,000-$99,999	No party	E	57	53	A	33	15	Civilians on both sides suffer which should motivate peace efforts	Yes	No	Yes	voice cutting	OutcomeIsraelisPre|OutcomePalestiniansPre	OutcomePalestiniansPost|OutcomeIsraelisPost
I AGREE to participate	A	61	75	B	64	68	C	Medium impact	27	Bachelor's degree	Male	Judaism	2	Strongly agree	Agree	Strongly agree	Agree	$50,000-$74,999	Democrats	B	69	72	A	57	59	Civilians on both sides suffer which should motivate peace efforts	Yes	No	No		OutcomePalestiniansPre|OutcomeIsraelisPre	OutcomePalestiniansPost|OutcomeIsraelisPost
I AGREE to participate	B	71	75	B	70	76	E	Little impact	20	High school degree	Male	Islam	4	Agree	Agree	Strongly agree	Agree	$75,000-$99,999	Democrats	B	75	75	B	75	75	Civilians on both sides suffer which should motivate peace efforts	Yes	No	No		OutcomeIsraelisPre|OutcomePalestiniansPre	OutcomeIsraelisPost|OutcomePalestiniansPost
I AGREE to participate	A	70	100	A	50	50	E	Extreme impact	30	High school degree	Male	Islam	7	Strongly agree	Strongly agree	Strongly agree	Strongly agree	Less than $25,000	Republicans	A	50	50	A	50	50	Civilians on both sides suffer which should motivate peace efforts	Yes	No	No		OutcomePalestiniansPre|OutcomeIsraelisPre	OutcomePalestiniansPost|OutcomeIsraelisPost
I AGREE to participate	C	65	65	C	50	75	E	Medium impact	30	More than master's degree	Female	Judaism	2	Agree	Agree	Strongly agree	Strongly agree	$150,000 or more	Democrats	C	61	61	C	70	70	Civilians on both sides suffer which should motivate peace efforts	Yes	No	No		OutcomePalestiniansPre|OutcomeIsraelisPre	OutcomePalestiniansPost|OutcomeIsraelisPost
I AGREE to participate	C	80	95	D	85	90	E	Strong impact	22	High school degree	Male	Judaism	1	Neither agree nor disagree	Agree	Strongly agree	Strongly agree	Less than $25,000	Democrats	C	85	95	D	85	95	Civilians on both sides suffer which should motivate peace efforts	Yes	No	No		OutcomePalestiniansPre|OutcomeIsraelisPre	OutcomePalestiniansPost|OutcomeIsraelisPost
I AGREE to participate	E	100	100	A	0	0	E	Extreme impact	30	Bachelor's degree	Male	Islam	2	Agree	Agree	Strongly agree	Strongly agree	$100,000-$149,999	Other party	E	100	100	A	0	0	Civilians on both sides suffer which should motivate peace efforts	Yes	No	No		OutcomeIsraelisPre|OutcomePalestiniansPre	OutcomePalestiniansPost|OutcomeIsraelisPost
I AGREE to participate	B	29	24	D	60	67	E	Strong impact	28	Bachelor's degree	Female	Judaism	5	Neither agree nor disagree	Agree	Strongly agree	Agree	$25,000-$49,999	No party	B	40	27	D	60	76	Civilians on both sides suffer which should motivate peace efforts	Yes	No	No		OutcomePalestiniansPre|OutcomeIsraelisPre	OutcomeIsraelisPost|OutcomePalestiniansPost
I AGREE to participate	C	65	81	D	20	85	D	Extreme impact	35	Bachelor's degree	Male	Judaism	1	Disagree	Disagree	Strongly agree	Agree	$150,000 or more	Democrats	C	61	86	D	25	88	Civilians on both sides suffer which should motivate peace efforts	Yes	No	No		OutcomePalestiniansPre|OutcomeIsraelisPre	OutcomePalestiniansPost|OutcomeIsraelisPost
I AGREE to participate	A	95	100	B	96	100	E	Strong impact	18	High school degree	Male	Judaism	1	Agree	Disagree	Strongly agree	Strongly agree	$100,000-$149,999	Democrats	A	99	100	B	91	99	Civilians on both sides suffer which should motivate peace efforts	Yes	No	No		OutcomePalestiniansPre|OutcomeIsraelisPre	OutcomeIsraelisPost|OutcomePalestiniansPost
I AGREE to participate	E	100	100	A	0	0	E	Extreme impact	38	Bachelor's degree	Female	Islam	5	Disagree	Disagree	Strongly agree	Strongly agree	$25,000-$49,999	No party	E	100	100	A	0	0	Civilians on both sides suffer which should motivate peace efforts	Yes	No	No		OutcomeIsraelisPre|OutcomePalestiniansPre	OutcomePalestiniansPost|OutcomeIsraelisPost
I AGREE to participate	A	50	50	B	50	50	E	Little impact	30	Bachelor's degree	Female	Judaism	1	Strongly disagree	Neither agree nor disagree	Strongly agree	Strongly agree	$75,000-$99,999	Democrats	A	50	50	B	50	50	Civilians on both sides suffer which should motivate peace efforts	Yes	Yes	Yes	The sound cut out so I had to use closed captioning	OutcomeIsraelisPre|OutcomePalestiniansPre	OutcomePalestiniansPost|OutcomeIsraelisPost
I AGREE to participate	E	100	85	A	1	1	D	Extreme impact	23	Bachelor's degree	Male	Islam	7	Disagree	Agree	Strongly agree	Strongly agree	$50,000-$74,999	Democrats	E	100	85	A	1	1	Civilians on both sides suffer which should motivate peace efforts	Yes	No	No		OutcomePalestiniansPre|OutcomeIsraelisPre	OutcomeIsraelisPost|OutcomePalestiniansPost
I AGREE to participate	A	0	0	C	40	85	D	Little impact	26	High school degree	Male	Judaism	6	Disagree	Agree	Strongly agree	Strongly agree	Less than $25,000	Republicans	A	5	0	C	45	85	Civilians on both sides suffer which should motivate peace efforts	Yes	No	No		OutcomeIsraelisPre|OutcomePalestiniansPre	OutcomePalestiniansPost|OutcomeIsraelisPost
I AGREE to participate	B	45	45	E	100	100	E	Strong impact	21	High school degree	Male	Judaism	6	Agree	Agree	Strongly agree	Strongly agree	Less than $25,000	Republicans	C	50	50	E	100	100	Civilians on both sides suffer which should motivate peace efforts	Yes	No	No		OutcomeIsraelisPre|OutcomePalestiniansPre	OutcomePalestiniansPost|OutcomeIsraelisPost
I AGREE to participate	E	90	100	A	7	0	E	Extreme impact	30	Bachelor's degree	Female	Islam	1	Neither agree nor disagree	Strongly agree	Strongly agree	Strongly agree	$25,000-$49,999	Democrats	E	100	100	B	30	50	Civilians on both sides suffer which should motivate peace efforts	Yes	No	No		OutcomeIsraelisPre|OutcomePalestiniansPre	OutcomeIsraelisPost|OutcomePalestiniansPost
I AGREE to participate	A	1	1	D	83	97	E	Medium impact	35	Master's degree	Male	Judaism	3	Agree	Agree	Strongly agree	Strongly agree	$150,000 or more	Democrats	A	0	0	D	92	95	The UK government should support Israel	Yes	No	No		OutcomePalestiniansPre|OutcomeIsraelisPre	OutcomePalestiniansPost|OutcomeIsraelisPost
I AGREE to participate	D	94	93	A	18	18	E	Strong impact	21	High school degree	Female	Judaism	1	Agree	Strongly disagree	Strongly agree	Strongly agree	$25,000-$49,999	No party	D	91	96	A	2	2	Civilians on both sides suffer which should motivate peace efforts	Yes	No	No		OutcomeIsraelisPre|OutcomePalestiniansPre	OutcomePalestiniansPost|OutcomeIsraelisPost
I AGREE to participate	A	50	75	D	75	75	D	Medium impact	56	High school degree	Female	Judaism	6	Agree	Agree	Strongly agree	Agree	$150,000 or more	Republicans	B	50	75	D	75	75	Civilians on both sides suffer which should motivate peace efforts	Yes	No	No		OutcomePalestiniansPre|OutcomeIsraelisPre	OutcomePalestiniansPost|OutcomeIsraelisPost
I AGREE to participate	C	70	65	C	95	91	D	Medium impact	58	Bachelor's degree	Female	Judaism	2	Disagree	Agree	Strongly agree	Strongly agree	$75,000-$99,999	Democrats	C	80	80	C	80	81	Civilians on both sides suffer which should motivate peace efforts	Yes	No	No		OutcomeIsraelisPre|OutcomePalestiniansPre	OutcomePalestiniansPost|OutcomeIsraelisPost
I AGREE to participate	B	24	30	D	61	75	E	Medium impact	30	Master's degree	Male	Judaism	3	Disagree	Agree	Strongly agree	Strongly agree	$150,000 or more	Democrats	B	30	30	D	70	70	Civilians on both sides suffer which should motivate peace efforts	Yes	No	No		OutcomeIsraelisPre|OutcomePalestiniansPre	OutcomePalestiniansPost|OutcomeIsraelisPost
I AGREE to participate	A	50	50	A	51	50	E	Little impact	55	High school degree	Female	Islam	5	Neither agree nor disagree	Strongly agree	Strongly agree	Strongly agree	$25,000-$49,999	Democrats	A	51	52	A	52	51	Civilians on both sides suffer which should motivate peace efforts	Yes	No	No		OutcomeIsraelisPre|OutcomePalestiniansPre	OutcomePalestiniansPost|OutcomeIsraelisPost
I AGREE to participate	C	80	80	A	35	35	E	Medium impact	33	High school degree	Female	Islam	6	Neither agree nor disagree	Agree	Strongly agree	Strongly agree	$25,000-$49,999	No party	C	80	80	A	35	35	Civilians on both sides suffer which should motivate peace efforts	Yes	No	No		OutcomeIsraelisPre|OutcomePalestiniansPre	OutcomePalestiniansPost|OutcomeIsraelisPost
I AGREE to participate	E	100	100	A	0	0	E	Extreme impact	46	Master's degree	Female	Islam	5	Disagree	Agree	Strongly agree	Strongly agree	Prefer not to say	No party	E	100	100	A	0	0	Civilians on both sides suffer which should motivate peace efforts	Yes	No	No		OutcomePalestiniansPre|OutcomeIsraelisPre	OutcomeIsraelisPost|OutcomePalestiniansPost
I AGREE to participate	C	60	95	D	73	100	B	Extreme impact	42	High school degree	Male	Judaism	4	Agree	Neither agree nor disagree	Strongly agree	Agree	Less than $25,000	Democrats	D	69	98	D	79	100	Civilians on both sides suffer which should motivate peace efforts	Yes	No	No		OutcomePalestiniansPre|OutcomeIsraelisPre	OutcomeIsraelisPost|OutcomePalestiniansPost
I AGREE to participate	B	50	62	E	54	76	C	Little impact	25	Bachelor's degree	Female	Judaism	3	Agree	Neither agree nor disagree	Strongly agree	Agree	$100,000-$149,999	Democrats	B	50	66	D	55	70	Civilians on both sides suffer which should motivate peace efforts	Yes	No	No		OutcomePalestiniansPre|OutcomeIsraelisPre	OutcomePalestiniansPost|OutcomeIsraelisPost
I AGREE to participate	B	50	50	A	0	0	B	Strong impact	23	High school degree	Female	Islam	5	Disagree	Agree	Strongly agree	Strongly agree	$150,000 or more	No party	B	50	50	A	0	0	Civilians on both sides suffer which should motivate peace efforts	Yes	No	No		OutcomePalestiniansPre|OutcomeIsraelisPre	OutcomeIsraelisPost|OutcomePalestiniansPost
I AGREE to participate	E	62	72	A	4	9	B	Strong impact	25	Bachelor's degree	Female	Islam	2	Agree	Neither agree nor disagree	Strongly agree	Neither agree nor disagree	$25,000-$49,999	Democrats	E	64	70	A	3	3	Civilians on both sides suffer which should motivate peace efforts	Yes	No	No		OutcomeIsraelisPre|OutcomePalestiniansPre	OutcomePalestiniansPost|OutcomeIsraelisPost
I AGREE to participate	A	0	0	B	75	20	E	Little impact	54	Master's degree	Male	Judaism	8	Agree	Agree	Strongly agree	Strongly agree	$150,000 or more	Republicans	A	0	0	B	74	21	The UK government should support Israel	Yes	No	No		OutcomePalestiniansPre|OutcomeIsraelisPre	OutcomeIsraelisPost|OutcomePalestiniansPost
