# Supplementary material for: Appeals to shared suffering in the context of the Israeli-Palestinian conflict
Source: PLoS One. 2025 Oct 6;20(10):e0332197. doi: 10.1371/journal.pone.0332197 (PMC12500118; doi:10.1371/journal.pone.0332197)
Supplement: S3 File — (XLSX) [file pone.0332197.s005.xlsx]

## Sheet: Sheet1
consentW1	fusionPalPre	trustPalPre_1	friendshipPalPre_1	fusionIsrPre	trustIsrPre_1	friendshipIsrPre_1	fusionFamily	psyImpact	age	education	gender	religion	politicalSpectrum_1	attentionCheck_1	attentionCheck_2	attentionCheck_3	attentionCheck_4	income	party	fusionPalPost	trustPalPost_1	friendshipPalPost_1	fusionIsrPost	trustIsrPost_1	friendshipIsrPost_1	comprehensionCheck	technicalWatch	technicalSound	technicalGeneral	bugReport	orderPre	orderPost	Age	Education	Gender	Income	Religion	PolRight	FusionIsraelisPre	FusionPalestiniansPre	TrustIsraelisPre	TrustPalestiniansPre	FriendshipIsraelisPre	FriendshipPalestiniansPre	FIsrPreN	FPalPreN	TIsrPreN	TPalPreN	FrIsrPreN
I AGREE to participate	A	28	35	C	82	71	D	Medium impact	58	Bachelor's degree	Female	Judaism	2	Agree	Agree	Strongly agree	Strongly agree	$75,000-$99,999	Democrats	A	17	16	D	83	73	Civilians on both sides suffer which should motivate peace efforts	Yes	No	No		OutcomeIsraelisPre|OutcomePalestiniansPre	OutcomeIsraelisPost|OutcomePalestiniansPost	58	Bachelor's degree	Female	$75,000-$99,999	Judaism	2	3	1	82	28	71	35	0.5	0	0.82	0.28	0.71
I AGREE to participate	D	81	92	E	100	100	C	Extreme impact	69	More than master's degree	Female	Judaism	1	Agree	Agree	Strongly agree	Strongly agree	$100,000-$149,999	Democrats	D	82	99	D	92	100	Civilians on both sides suffer which should motivate peace efforts	Yes	No	No		OutcomePalestiniansPre|OutcomeIsraelisPre	OutcomePalestiniansPost|OutcomeIsraelisPost	69	More than master's degree	Female	$100,000-$149,999	Judaism	1	5	4	100	81	100	92	1	0.75	1	0.81	1
I AGREE to participate	C	74	69	B	51	39	D	Medium impact	39	Bachelor's degree	Male	Islam	3	Neither agree nor disagree	Disagree	Strongly agree	Agree	$50,000-$74,999	Democrats	C	70	72	B	48	44	Civilians on both sides suffer which should motivate peace efforts	Yes	No	No		OutcomeIsraelisPre|OutcomePalestiniansPre	OutcomePalestiniansPost|OutcomeIsraelisPost	39	Bachelor's degree	Male	$50,000-$74,999	Islam	3	2	3	51	74	39	69	0.25	0.5	0.51	0.74	0.39
I AGREE to participate	A	30	9	C	50	71	D	Strong impact	31	Bachelor's degree	Female	Judaism	3	Agree	Neither agree nor disagree	Strongly agree	Strongly agree	Less than $25,000	Democrats	A	30	9	C	50	71	Civilians on both sides suffer which should motivate peace efforts	Yes	No	No		OutcomePalestiniansPre|OutcomeIsraelisPre	OutcomeIsraelisPost|OutcomePalestiniansPost	31	Bachelor's degree	Female	Less than $25,000	Judaism	3	3	1	50	30	71	9	0.5	0	0.5	0.3	0.71
I AGREE to participate	A	50	75	D	75	75	D	Medium impact	56	High school degree	Female	Judaism	6	Agree	Agree	Strongly agree	Agree	$150,000 or more	Republicans	B	50	75	D	75	75	Civilians on both sides suffer which should motivate peace efforts	Yes	No	No		OutcomePalestiniansPre|OutcomeIsraelisPre	OutcomePalestiniansPost|OutcomeIsraelisPost	56	High school degree	Female	$150,000 or more	Judaism	6	4	1	75	50	75	75	0.75	0	0.75	0.5	0.75
I AGREE to participate	A	40	30	D	71	80	E	Strong impact	42	High school degree	Female	Judaism	2	Agree	Disagree	Strongly agree	Agree	$25,000-$49,999	Democrats	A	45	32	D	71	84	Civilians on both sides suffer which should motivate peace efforts	Yes	No	No		OutcomePalestiniansPre|OutcomeIsraelisPre	OutcomeIsraelisPost|OutcomePalestiniansPost	42	High school degree	Female	$25,000-$49,999	Judaism	2	4	1	71	40	80	30	0.75	0	0.71	0.4	0.8
I AGREE to participate	D	100	100	A	0	0	D	Strong impact	36	Master's degree	Female	Judaism	1	Strongly disagree	Neither agree nor disagree	Strongly agree	Strongly agree	Prefer not to say	Democrats	D	100	100	B	1	1	Civilians on both sides suffer which should motivate peace efforts	Yes	No	No		OutcomePalestiniansPre|OutcomeIsraelisPre	OutcomePalestiniansPost|OutcomeIsraelisPost	36	Master's degree	Female	Prefer not to say	Judaism	1	1	4	0	100	0	100	0	0.75	0	1	0
I AGREE to participate	A	50	0	B	75	50	E	Medium impact	34	Master's degree	Male	Judaism	3	Agree	Strongly agree	Strongly agree	Strongly agree	$50,000-$74,999	Democrats	A	50	0	B	75	50	Civilians on both sides suffer which should motivate peace efforts	Yes	No	No		OutcomeIsraelisPre|OutcomePalestiniansPre	OutcomeIsraelisPost|OutcomePalestiniansPost	34	Master's degree	Male	$50,000-$74,999	Judaism	3	2	1	75	50	50	0	0.25	0	0.75	0.5	0.5
I AGREE to participate	A	50	50	C	75	75	D	Medium impact	32	Bachelor's degree	Female	Judaism	4	Strongly agree	Agree	Strongly agree	Agree	$75,000-$99,999	Democrats	B	50	50	D	75	75	Civilians on both sides suffer which should motivate peace efforts	Yes	No	No		OutcomeIsraelisPre|OutcomePalestiniansPre	OutcomePalestiniansPost|OutcomeIsraelisPost	32	Bachelor's degree	Female	$75,000-$99,999	Judaism	4	3	1	75	50	75	50	0.5	0	0.75	0.5	0.75
I AGREE to participate	B	71	75	B	70	76	E	Little impact	20	High school degree	Male	Islam	4	Agree	Agree	Strongly agree	Agree	$75,000-$99,999	Democrats	B	75	75	B	75	75	Civilians on both sides suffer which should motivate peace efforts	Yes	No	No		OutcomeIsraelisPre|OutcomePalestiniansPre	OutcomeIsraelisPost|OutcomePalestiniansPost	20	High school degree	Male	$75,000-$99,999	Islam	4	2	2	70	71	76	75	0.25	0.25	0.7	0.71	0.76
I AGREE to participate	A	72	75	C	81	80	C	Medium impact	70	More than master's degree	Male	Judaism	2	Agree	Disagree	Strongly agree	Strongly agree	$50,000-$74,999	Democrats	D	82	81	D	78	80	Civilians on both sides suffer which should motivate peace efforts	Yes	No	No		OutcomePalestiniansPre|OutcomeIsraelisPre	OutcomeIsraelisPost|OutcomePalestiniansPost	70	More than master's degree	Male	$50,000-$74,999	Judaism	2	3	1	81	72	80	75	0.5	0	0.81	0.72	0.8
I AGREE to participate	A	3	8	E	89	90	E	Medium impact	67	Master's degree	Female	Judaism	8	Disagree	Agree	Strongly agree	Strongly agree	$50,000-$74,999	Republicans	A	10	8	E	88	91	Civilians on both sides suffer which should motivate peace efforts	Yes	No	No		OutcomeIsraelisPre|OutcomePalestiniansPre	OutcomeIsraelisPost|OutcomePalestiniansPost	67	Master's degree	Female	$50,000-$74,999	Judaism	8	5	1	89	3	90	8	1	0	0.89	0.03	0.9
I AGREE to participate	A	15	30	E	70	100	E	Strong impact	68	High school degree	Male	Judaism	2	Neither agree nor disagree	Agree	Strongly agree	Strongly agree	$50,000-$74,999	Democrats	A	15	30	E	60	100	Civilians on both sides suffer which should motivate peace efforts	Yes	No	No		OutcomeIsraelisPre|OutcomePalestiniansPre	OutcomeIsraelisPost|OutcomePalestiniansPost	68	High school degree	Male	$50,000-$74,999	Judaism	2	5	1	70	15	100	30	1	0	0.7	0.15	1
I AGREE to participate	A	16	25	C	83	93	C	Strong impact	60	High school degree	Female	Judaism	1	Strongly disagree	Neither agree nor disagree	Strongly agree	Agree	$25,000-$49,999	Democrats	B	39	30	D	97	100	Civilians on both sides suffer which should motivate peace efforts	Yes	No	No		OutcomeIsraelisPre|OutcomePalestiniansPre	OutcomeIsraelisPost|OutcomePalestiniansPost	60	High school degree	Female	$25,000-$49,999	Judaism	1	3	1	83	16	93	25	0.5	0	0.83	0.16	0.93
I AGREE to participate	A	0	0	C	64	79	E	Little impact	37	Bachelor's degree	Male	Judaism	3	Agree	Agree	Strongly agree	Strongly agree	$25,000-$49,999	Democrats	A	0	0	C	48	68	Civilians on both sides suffer which should motivate peace efforts	Yes	No	No		OutcomeIsraelisPre|OutcomePalestiniansPre	OutcomeIsraelisPost|OutcomePalestiniansPost	37	Bachelor's degree	Male	$25,000-$49,999	Judaism	3	3	1	64	0	79	0	0.5	0	0.64	0	0.79
I AGREE to participate	A	33	55	B	24	57	C	Medium impact	44	Bachelor's degree	Male	Judaism	1	Disagree	Agree	Strongly agree	Neither agree nor disagree	$100,000-$149,999	Democrats	A	30	57	B	34	59	Civilians on both sides suffer which should motivate peace efforts	Yes	No	No		OutcomeIsraelisPre|OutcomePalestiniansPre	OutcomePalestiniansPost|OutcomeIsraelisPost	44	Bachelor's degree	Male	$100,000-$149,999	Judaism	1	2	1	24	33	57	55	0.25	0	0.24	0.33	0.57
I AGREE to participate	B	46	51	D	75	73	D	Medium impact	43	Bachelor's degree	Male	Judaism	6	Neither agree nor disagree	Agree	Strongly agree	Agree	$50,000-$74,999	Democrats	B	57	57	D	57	59	Civilians on both sides suffer which should motivate peace efforts	Yes	No	No		OutcomePalestiniansPre|OutcomeIsraelisPre	OutcomePalestiniansPost|OutcomeIsraelisPost	43	Bachelor's degree	Male	$50,000-$74,999	Judaism	6	4	2	75	46	73	51	0.75	0.25	0.75	0.46	0.73
I AGREE to participate	A	2	6	E	91	93	D	Strong impact	48	Bachelor's degree	Female	Judaism	10	Disagree	Agree	Strongly agree	Strongly agree	$75,000-$99,999	Republicans	A	4	6	E	90	91	Civilians on both sides suffer which should motivate peace efforts	Yes	No	No		OutcomePalestiniansPre|OutcomeIsraelisPre	OutcomeIsraelisPost|OutcomePalestiniansPost	48	Bachelor's degree	Female	$75,000-$99,999	Judaism	10	5	1	91	2	93	6	1	0	0.91	0.02	0.93
I AGREE to participate	C	50	71	C	50	71	E	No impact	47	Bachelor's degree	Male	Islam	2	Neither agree nor disagree	Agree	Strongly agree	Strongly agree	$100,000-$149,999	Democrats	C	50	69	C	50	69	Civilians on both sides suffer which should motivate peace efforts	Yes	No	No		OutcomeIsraelisPre|OutcomePalestiniansPre	OutcomeIsraelisPost|OutcomePalestiniansPost	47	Bachelor's degree	Male	$100,000-$149,999	Islam	2	3	3	50	50	71	71	0.5	0.5	0.5	0.5	0.71
I AGREE to participate	A	1	1	D	92	95	D	Strong impact	78	Bachelor's degree	Male	Judaism	7	Agree	Strongly agree	Strongly agree	Strongly agree	$50,000-$74,999	No party	A	2	3	D	94	95	Civilians on both sides suffer which should motivate peace efforts	Yes	No	No		OutcomePalestiniansPre|OutcomeIsraelisPre	OutcomeIsraelisPost|OutcomePalestiniansPost	78	Bachelor's degree	Male	$50,000-$74,999	Judaism	7	4	1	92	1	95	1	0.75	0	0.92	0.01	0.95
I AGREE to participate	A	4	4	D	83	88	E	Little impact	45	Bachelor's degree	Male	Judaism	2	Disagree	Agree	Strongly agree	Strongly agree	$100,000-$149,999	Democrats	A	7	7	E	80	81	Civilians on both sides suffer which should motivate peace efforts	Yes	No	No		OutcomePalestiniansPre|OutcomeIsraelisPre	OutcomeIsraelisPost|OutcomePalestiniansPost	45	Bachelor's degree	Male	$100,000-$149,999	Judaism	2	4	1	83	4	88	4	0.75	0	0.83	0.04	0.88
I AGREE to participate	B	75	75	B	75	75	C	Medium impact	25	Bachelor's degree	Male	Judaism	1	Disagree	Neither agree nor disagree	Strongly agree	Agree	$25,000-$49,999	No party	C	75	75	C	75	75	Civilians on both sides suffer which should motivate peace efforts	Yes	No	No		OutcomeIsraelisPre|OutcomePalestiniansPre	OutcomePalestiniansPost|OutcomeIsraelisPost	25	Bachelor's degree	Male	$25,000-$49,999	Judaism	1	2	2	75	75	75	75	0.25	0.25	0.75	0.75	0.75
I AGREE to participate	B	53	51	C	61	60	D	Little impact	29	More than master's degree	Female	Judaism	3	Agree	Agree	Strongly agree	Agree	$100,000-$149,999	Democrats	B	55	54	C	61	62	Civilians on both sides suffer which should motivate peace efforts	Yes	No	No		OutcomeIsraelisPre|OutcomePalestiniansPre	OutcomeIsraelisPost|OutcomePalestiniansPost	29	More than master's degree	Female	$100,000-$149,999	Judaism	3	3	2	61	53	60	51	0.5	0.25	0.61	0.53	0.6
I AGREE to participate	A	1	1	E	100	100	A	Medium impact	73	Bachelor's degree	Female	Judaism	1	Agree	Agree	Strongly agree	Strongly disagree	$75,000-$99,999	Democrats	A	1	1	E	100	100	Civilians on both sides suffer which should motivate peace efforts	Yes	No	No		OutcomeIsraelisPre|OutcomePalestiniansPre	OutcomePalestiniansPost|OutcomeIsraelisPost	73	Bachelor's degree	Female	$75,000-$99,999	Judaism	1	5	1	100	1	100	1	1	0	1	0.01	1
I AGREE to participate	B	50	60	C	50	80	E	Strong impact	65	High school degree	Female	Judaism	2	Agree	Neither agree nor disagree	Strongly agree	Agree	Less than $25,000	Democrats	C	50	60	D	50	80	Civilians on both sides suffer which should motivate peace efforts	Yes	No	No		OutcomePalestiniansPre|OutcomeIsraelisPre	OutcomePalestiniansPost|OutcomeIsraelisPost	65	High school degree	Female	Less than $25,000	Judaism	2	3	2	50	50	80	60	0.5	0.25	0.5	0.5	0.8
I AGREE to participate	A	10	20	D	77	86	E	Strong impact	40	Bachelor's degree	Male	Judaism	5	Agree	Agree	Strongly agree	Strongly agree	$150,000 or more	No party	A	10	20	D	76	89	Civilians on both sides suffer which should motivate peace efforts	Yes	No	No		OutcomeIsraelisPre|OutcomePalestiniansPre	OutcomePalestiniansPost|OutcomeIsraelisPost	40	Bachelor's degree	Male	$150,000 or more	Judaism	5	4	1	77	10	86	20	0.75	0	0.77	0.1	0.86
I AGREE to participate	E	100	100	A	0	0	E	Extreme impact	35	Bachelor's degree	Male	Islam	10	Strongly disagree	Strongly agree	Strongly agree	Strongly agree	$75,000-$99,999	Republicans	E	100	100	A	0	0	Civilians on both sides suffer which should motivate peace efforts	Yes	No	No		OutcomePalestiniansPre|OutcomeIsraelisPre	OutcomeIsraelisPost|OutcomePalestiniansPost	35	Bachelor's degree	Male	$75,000-$99,999	Islam	10	1	5	0	100	0	100	0	1	0	1	0
I AGREE to participate	A	0	0	E	100	100	E	Extreme impact	41	More than master's degree	Female	Judaism	5	Agree	Agree	Strongly agree	Strongly agree	$100,000-$149,999	Democrats	A	0	0	E	100	100	Civilians on both sides suffer which should motivate peace efforts	Yes	No	No		OutcomeIsraelisPre|OutcomePalestiniansPre	OutcomePalestiniansPost|OutcomeIsraelisPost	41	More than master's degree	Female	$100,000-$149,999	Judaism	5	5	1	100	0	100	0	1	0	1	0	1
I AGREE to participate	A	0	6	B	30	10	C	Medium impact	29	More than master's degree	Female	Judaism	3	Strongly agree	Neither agree nor disagree	Strongly agree	Strongly disagree	$100,000-$149,999	Democrats	A	0	5	B	33	15	Civilians on both sides suffer which should motivate peace efforts	Yes	No	No		OutcomeIsraelisPre|OutcomePalestiniansPre	OutcomeIsraelisPost|OutcomePalestiniansPost	29	More than master's degree	Female	$100,000-$149,999	Judaism	3	2	1	30	0	10	6	0.25	0	0.3	0	0.1
I AGREE to participate	A	5	5	E	100	100	E	Extreme impact	72	Bachelor's degree	Female	Judaism	9	Strongly agree	Strongly agree	Strongly agree	Strongly agree	$75,000-$99,999	Republicans	A	10	10	E	90	85	Civilians on both sides suffer which should motivate peace efforts	Yes	No	No		OutcomePalestiniansPre|OutcomeIsraelisPre	OutcomeIsraelisPost|OutcomePalestiniansPost	72	Bachelor's degree	Female	$75,000-$99,999	Judaism	9	5	1	100	5	100	5	1	0	1	0.05	1
I AGREE to participate	C	35	100	D	75	100	C	Extreme impact	75	Master's degree	Female	Judaism	3	Agree	Agree	Strongly agree	Neither agree nor disagree	$25,000-$49,999	Democrats	C	72	100	D	76	100	Civilians on both sides suffer which should motivate peace efforts	Yes	No	No		OutcomePalestiniansPre|OutcomeIsraelisPre	OutcomeIsraelisPost|OutcomePalestiniansPost	75	Master's degree	Female	$25,000-$49,999	Judaism	3	4	3	75	35	100	100	0.75	0.5	0.75	0.35	1
I AGREE to participate	C	50	50	E	50	96	E	Strong impact	50	Master's degree	Female	Judaism	5	Agree	Agree	Strongly agree	Strongly agree	$75,000-$99,999	Democrats	C	50	50	E	50	91	Civilians on both sides suffer which should motivate peace efforts	Yes	No	No		OutcomeIsraelisPre|OutcomePalestiniansPre	OutcomePalestiniansPost|OutcomeIsraelisPost	50	Master's degree	Female	$75,000-$99,999	Judaism	5	5	3	50	50	96	50	1	0.5	0.5	0.5	0.96
I AGREE to participate	A	50	50	A	51	50	E	Little impact	55	High school degree	Female	Islam	5	Neither agree nor disagree	Strongly agree	Strongly agree	Strongly agree	$25,000-$49,999	Democrats	A	51	52	A	52	51	Civilians on both sides suffer which should motivate peace efforts	Yes	No	No		OutcomeIsraelisPre|OutcomePalestiniansPre	OutcomePalestiniansPost|OutcomeIsraelisPost	55	High school degree	Female	$25,000-$49,999	Islam	5	1	1	51	50	50	50	0	0	0.51	0.5	0.5
I AGREE to participate	A	50	100	E	90	100	E	Extreme impact	63	Master's degree	Male	Judaism	3	Agree	Agree	Strongly agree	Strongly agree	$150,000 or more	Democrats	A	50	100	E	90	100	Civilians on both sides suffer which should motivate peace efforts	Yes	No	No		OutcomeIsraelisPre|OutcomePalestiniansPre	OutcomeIsraelisPost|OutcomePalestiniansPost	63	Master's degree	Male	$150,000 or more	Judaism	3	5	1	90	50	100	100	1	0	0.9	0.5	1
I AGREE to participate	E	100	100	A	0	0	E	Extreme impact	31	Bachelor's degree	Male	Islam	2	Strongly disagree	Agree	Strongly agree	Agree	$50,000-$74,999	Other party	E	100	100	A	0	0	Civilians on both sides suffer which should motivate peace efforts	Yes	No	No		OutcomeIsraelisPre|OutcomePalestiniansPre	OutcomePalestiniansPost|OutcomeIsraelisPost	31	Bachelor's degree	Male	$50,000-$74,999	Islam	2	1	5	0	100	0	100	0	1	0	1	0
I AGREE to participate	B	29	24	D	60	67	E	Strong impact	28	Bachelor's degree	Female	Judaism	5	Neither agree nor disagree	Agree	Strongly agree	Agree	$25,000-$49,999	No party	B	40	27	D	60	76	Civilians on both sides suffer which should motivate peace efforts	Yes	No	No		OutcomePalestiniansPre|OutcomeIsraelisPre	OutcomeIsraelisPost|OutcomePalestiniansPost	28	Bachelor's degree	Female	$25,000-$49,999	Judaism	5	4	2	60	29	67	24	0.75	0.25	0.6	0.29	0.67
I AGREE to participate	D	88	95	A	0	0	E	Strong impact	23	Bachelor's degree	Male	Islam	5	Agree	Neither agree nor disagree	Strongly agree	Strongly agree	$25,000-$49,999	Democrats	D	78	87	A	8	14	Civilians on both sides suffer which should motivate peace efforts	Yes	No	No		OutcomePalestiniansPre|OutcomeIsraelisPre	OutcomePalestiniansPost|OutcomeIsraelisPost	23	Bachelor's degree	Male	$25,000-$49,999	Islam	5	1	4	0	88	0	95	0	0.75	0	0.88	0
I AGREE to participate	B	21	34	D	82	91	D	Extreme impact	75	Master's degree	Male	Judaism	2	Disagree	Disagree	Strongly agree	Agree	$150,000 or more	Democrats	B	21	31	D	84	91	Civilians on both sides suffer which should motivate peace efforts	Yes	No	No		OutcomeIsraelisPre|OutcomePalestiniansPre	OutcomeIsraelisPost|OutcomePalestiniansPost	75	Master's degree	Male	$150,000 or more	Judaism	2	4	2	82	21	91	34	0.75	0.25	0.82	0.21	0.91
I AGREE to participate	E	100	100	A	1	1	E	Extreme impact	30	More than master's degree	Male	Islam	6	Agree	Agree	Strongly agree	Strongly agree	$25,000-$49,999	Republicans	E	100	100	A	0	0	Civilians on both sides suffer which should motivate peace efforts	Yes	No	No		OutcomeIsraelisPre|OutcomePalestiniansPre	OutcomeIsraelisPost|OutcomePalestiniansPost	30	More than master's degree	Male	$25,000-$49,999	Islam	6	1	5	1	100	1	100	0	1	0.01	1	0.01
I AGREE to participate	A	33	34	E	89	90	E	Strong impact	53	High school degree	Male	Judaism	9	Agree	Agree	Strongly agree	Strongly agree	$25,000-$49,999	Republicans	B	37	36	E	88	94	Civilians on both sides suffer which should motivate peace efforts	Yes	No	No		OutcomePalestiniansPre|OutcomeIsraelisPre	OutcomePalestiniansPost|OutcomeIsraelisPost	53	High school degree	Male	$25,000-$49,999	Judaism	9	5	1	89	33	90	34	1	0	0.89	0.33	0.9
I AGREE to participate	A	30	1	D	85	65	C	Strong impact	76	Master's degree	Female	Judaism	1	Strongly disagree	Neither agree nor disagree	Strongly agree	Agree	$25,000-$49,999	Democrats	B	25	6	D	85	60	Civilians on both sides suffer which should motivate peace efforts	Yes	No	No		OutcomePalestiniansPre|OutcomeIsraelisPre	OutcomeIsraelisPost|OutcomePalestiniansPost	76	Master's degree	Female	$25,000-$49,999	Judaism	1	4	1	85	30	65	1	0.75	0	0.85	0.3	0.65
I AGREE to participate	A	50	50	A	50	50	A	Medium impact	32	Bachelor's degree	Female	Judaism	1	Disagree	Neither agree nor disagree	Strongly agree	Disagree	$50,000-$74,999	Democrats	A	50	50	A	50	50	Civilians on both sides suffer which should motivate peace efforts	Yes	No	No		OutcomeIsraelisPre|OutcomePalestiniansPre	OutcomeIsraelisPost|OutcomePalestiniansPost	32	Bachelor's degree	Female	$50,000-$74,999	Judaism	1	1	1	50	50	50	50	0	0	0.5	0.5	0.5
I AGREE to participate	E	100	100	A	1	1	E	Extreme impact	25	Bachelor's degree	Female	Islam	2	Neither agree nor disagree	Strongly agree	Strongly agree	Strongly agree	$50,000-$74,999	Democrats	E	100	100	A	1	1	Civilians on both sides suffer which should motivate peace efforts	Yes	No	No		OutcomePalestiniansPre|OutcomeIsraelisPre	OutcomeIsraelisPost|OutcomePalestiniansPost	25	Bachelor's degree	Female	$50,000-$74,999	Islam	2	1	5	1	100	1	100	0	1	0.01	1	0.01
I AGREE to participate	A	85	85	D	95	95	E	Medium impact	58	Master's degree	Female	Judaism	1	Agree	Disagree	Strongly agree	Strongly agree	$100,000-$149,999	Democrats	B	90	90	D	95	95	Civilians on both sides suffer which should motivate peace efforts	Yes	No	No		OutcomeIsraelisPre|OutcomePalestiniansPre	OutcomePalestiniansPost|OutcomeIsraelisPost	58	Master's degree	Female	$100,000-$149,999	Judaism	1	4	1	95	85	95	85	0.75	0	0.95	0.85	0.95
I AGREE to participate	C	60	95	D	73	100	B	Extreme impact	42	High school degree	Male	Judaism	4	Agree	Neither agree nor disagree	Strongly agree	Agree	Less than $25,000	Democrats	D	69	98	D	79	100	Civilians on both sides suffer which should motivate peace efforts	Yes	No	No		OutcomePalestiniansPre|OutcomeIsraelisPre	OutcomeIsraelisPost|OutcomePalestiniansPost	42	High school degree	Male	Less than $25,000	Judaism	4	4	3	73	60	100	95	0.75	0.5	0.73	0.6	1
I AGREE to participate	A	50	50	A	51	50	E	No impact	44	High school degree	Female	Islam	6	Strongly agree	Agree	Strongly agree	Strongly agree	$50,000-$74,999	No party	C	50	50	C	51	50	Civilians on both sides suffer which should motivate peace efforts	Yes	No	No		OutcomePalestiniansPre|OutcomeIsraelisPre	OutcomeIsraelisPost|OutcomePalestiniansPost	44	High school degree	Female	$50,000-$74,999	Islam	6	1	1	51	50	50	50	0	0	0.51	0.5	0.5
I AGREE to participate	B	50	50	C	75	65	D	Strong impact	39	High school degree	Female	Judaism	1	Disagree	Agree	Strongly agree	Agree	$100,000-$149,999	Democrats	B	50	50	C	80	71	Civilians on both sides suffer which should motivate peace efforts	Yes	No	No		OutcomeIsraelisPre|OutcomePalestiniansPre	OutcomeIsraelisPost|OutcomePalestiniansPost	39	High school degree	Female	$100,000-$149,999	Judaism	1	3	2	75	50	65	50	0.5	0.25	0.75	0.5	0.65
I AGREE to participate	A	10	5	D	70	85	E	Strong impact	34	Bachelor's degree	Female	Judaism	8	Neither agree nor disagree	Agree	Strongly agree	Strongly agree	Less than $25,000	Republicans	B	12	5	D	83	78	Civilians on both sides suffer which should motivate peace efforts	Yes	No	No		OutcomePalestiniansPre|OutcomeIsraelisPre	OutcomePalestiniansPost|OutcomeIsraelisPost	34	Bachelor's degree	Female	Less than $25,000	Judaism	8	4	1	70	10	85	5	0.75	0	0.7	0.1	0.85
I AGREE to participate	A	39	38	C	52	52	C	Strong impact	39	Bachelor's degree	Female	Judaism	6	Strongly disagree	Agree	Strongly agree	Agree	$100,000-$149,999	Other party	A	40	39	D	61	61	Civilians on both sides suffer which should motivate peace efforts	Yes	No	No		OutcomeIsraelisPre|OutcomePalestiniansPre	OutcomePalestiniansPost|OutcomeIsraelisPost	39	Bachelor's degree	Female	$100,000-$149,999	Judaism	6	3	1	52	39	52	38	0.5	0	0.52	0.39	0.52
I AGREE to participate	B	50	62	E	54	76	C	Little impact	25	Bachelor's degree	Female	Judaism	3	Agree	Neither agree nor disagree	Strongly agree	Agree	$100,000-$149,999	Democrats	B	50	66	D	55	70	Civilians on both sides suffer which should motivate peace efforts	Yes	No	No		OutcomePalestiniansPre|OutcomeIsraelisPre	OutcomePalestiniansPost|OutcomeIsraelisPost	25	Bachelor's degree	Female	$100,000-$149,999	Judaism	3	5	2	54	50	76	62	1	0.25	0.54	0.5	0.76
I AGREE to participate	E	100	100	A	0	0	E	Strong impact	52	Bachelor's degree	Female	Islam	2	Disagree	Neither agree nor disagree	Strongly agree	Agree	$25,000-$49,999	Other party	E	100	100	A	0	0	Civilians on both sides suffer which should motivate peace efforts	Yes	No	No		OutcomeIsraelisPre|OutcomePalestiniansPre	OutcomePalestiniansPost|OutcomeIsraelisPost	52	Bachelor's degree	Female	$25,000-$49,999	Islam	2	1	5	0	100	0	100	0	1	0	1	0
I AGREE to participate	B	50	50	A	0	0	B	Strong impact	23	High school degree	Female	Islam	5	Disagree	Agree	Strongly agree	Strongly agree	$150,000 or more	No party	B	50	50	A	0	0	Civilians on both sides suffer which should motivate peace efforts	Yes	No	No		OutcomePalestiniansPre|OutcomeIsraelisPre	OutcomeIsraelisPost|OutcomePalestiniansPost	23	High school degree	Female	$150,000 or more	Islam	5	1	2	0	50	0	50	0	0.25	0	0.5	0
I AGREE to participate	E	81	80	A	3	0	E	Strong impact	30	Master's degree	Female	Islam	9	Neither agree nor disagree	Agree	Strongly agree	Strongly agree	$25,000-$49,999	Democrats	E	85	83	A	1	2	Civilians on both sides suffer which should motivate peace efforts	Yes	No	No		OutcomeIsraelisPre|OutcomePalestiniansPre	OutcomePalestiniansPost|OutcomeIsraelisPost	30	Master's degree	Female	$25,000-$49,999	Islam	9	1	5	3	81	0	80	0	1	0.03	0.81	0
I AGREE to participate	A	27	33	C	67	60	E	No impact	70	Master's degree	Male	Judaism	2	Agree	Agree	Strongly agree	Strongly agree	$100,000-$149,999	Democrats	B	23	23	C	63	62	Civilians on both sides suffer which should motivate peace efforts	Yes	No	No		OutcomePalestiniansPre|OutcomeIsraelisPre	OutcomePalestiniansPost|OutcomeIsraelisPost	70	Master's degree	Male	$100,000-$149,999	Judaism	2	3	1	67	27	60	33	0.5	0	0.67	0.27	0.6
I AGREE to participate	C	90	100	B	50	100	D	Medium impact	29	High school degree	Male	Judaism	1	Disagree	Agree	Strongly agree	Agree	$75,000-$99,999	Democrats	D	90	100	D	60	100	Civilians on both sides suffer which should motivate peace efforts	Yes	No	No		OutcomePalestiniansPre|OutcomeIsraelisPre	OutcomeIsraelisPost|OutcomePalestiniansPost	29	High school degree	Male	$75,000-$99,999	Judaism	1	2	3	50	90	100	100	0.25	0.5	0.5	0.9	1
I AGREE to participate	A	8	9	C	75	60	D	Medium impact	35	Master's degree	Female	Judaism	5	Disagree	Agree	Strongly agree	Agree	$25,000-$49,999	Democrats	A	5	7	C	72	62	Civilians on both sides suffer which should motivate peace efforts	Yes	No	No		OutcomeIsraelisPre|OutcomePalestiniansPre	OutcomePalestiniansPost|OutcomeIsraelisPost	35	Master's degree	Female	$25,000-$49,999	Judaism	5	3	1	75	8	60	9	0.5	0	0.75	0.08	0.6
I AGREE to participate	C	80	80	A	35	35	E	Medium impact	33	High school degree	Female	Islam	6	Neither agree nor disagree	Agree	Strongly agree	Strongly agree	$25,000-$49,999	No party	C	80	80	A	35	35	Civilians on both sides suffer which should motivate peace efforts	Yes	No	No		OutcomeIsraelisPre|OutcomePalestiniansPre	OutcomePalestiniansPost|OutcomeIsraelisPost	33	High school degree	Female	$25,000-$49,999	Islam	6	1	3	35	80	35	80	0	0.5	0.35	0.8	0.35
I AGREE to participate	C	66	60	D	70	75	D	Extreme impact	23	High school degree	Female	Judaism	1	Agree	Neither agree nor disagree	Strongly agree	Agree	Prefer not to say	Democrats	D	70	75	D	75	75	Civilians on both sides suffer which should motivate peace efforts	Yes	No	No		OutcomePalestiniansPre|OutcomeIsraelisPre	OutcomeIsraelisPost|OutcomePalestiniansPost	23	High school degree	Female	Prefer not to say	Judaism	1	4	3	70	66	75	60	0.75	0.5	0.7	0.66	0.75
I AGREE to participate	A	5	0	E	70	70	E	Strong impact	59	Bachelor's degree	Female	Judaism	9	Agree	Neither agree nor disagree	Strongly agree	Strongly agree	$150,000 or more	Republicans	A	3	0	E	70	70	Civilians on both sides suffer which should motivate peace efforts	Yes	No	No		OutcomeIsraelisPre|OutcomePalestiniansPre	OutcomeIsraelisPost|OutcomePalestiniansPost	59	Bachelor's degree	Female	$150,000 or more	Judaism	9	5	1	70	5	70	0	1	0	0.7	0.05	0.7
I AGREE to participate	A	50	50	C	70	70	C	Strong impact	26	Master's degree	Male	Judaism	3	Agree	Agree	Strongly agree	Agree	$100,000-$149,999	Democrats	C	60	60	D	78	78	Civilians on both sides suffer which should motivate peace efforts	Yes	No	No		OutcomeIsraelisPre|OutcomePalestiniansPre	OutcomePalestiniansPost|OutcomeIsraelisPost	26	Master's degree	Male	$100,000-$149,999	Judaism	3	3	1	70	50	70	50	0.5	0	0.7	0.5	0.7
I AGREE to participate	C	78	94	D	92	94	E	Little impact	46	Bachelor's degree	Male	Judaism	3	Agree	Agree	Strongly agree	Strongly agree	$150,000 or more	Democrats	D	88	93	D	93	95	Civilians on both sides suffer which should motivate peace efforts	Yes	No	No		OutcomePalestiniansPre|OutcomeIsraelisPre	OutcomeIsraelisPost|OutcomePalestiniansPost	46	Bachelor's degree	Male	$150,000 or more	Judaism	3	4	3	92	78	94	94	0.75	0.5	0.92	0.78	0.94
I AGREE to participate	A	35	22	A	31	30	A	No impact	30	High school degree	Male	Judaism	5	Disagree	Strongly disagree	Strongly agree	Strongly agree	Less than $25,000	No party	A	11	12	A	10	9	Civilians on both sides suffer which should motivate peace efforts	Yes	No	No		OutcomePalestiniansPre|OutcomeIsraelisPre	OutcomePalestiniansPost|OutcomeIsraelisPost	30	High school degree	Male	Less than $25,000	Judaism	5	1	1	31	35	30	22	0	0	0.31	0.35	0.3
I AGREE to participate	E	100	100	A	0	0	E	Extreme impact	46	Master's degree	Female	Islam	5	Disagree	Agree	Strongly agree	Strongly agree	Prefer not to say	No party	E	100	100	A	0	0	Civilians on both sides suffer which should motivate peace efforts	Yes	No	No		OutcomePalestiniansPre|OutcomeIsraelisPre	OutcomeIsraelisPost|OutcomePalestiniansPost	46	Master's degree	Female	Prefer not to say	Islam	5	1	5	0	100	0	100	0	1	0	1	0
I AGREE to participate	A	4	1	C	85	82	E	Little impact	64	Bachelor's degree	Female	Judaism	2	Disagree	Agree	Strongly agree	Strongly agree	$100,000-$149,999	Democrats	C	62	46	E	86	87	Civilians on both sides suffer which should motivate peace efforts	Yes	No	No		OutcomeIsraelisPre|OutcomePalestiniansPre	OutcomeIsraelisPost|OutcomePalestiniansPost	64	Bachelor's degree	Female	$100,000-$149,999	Judaism	2	3	1	85	4	82	1	0.5	0	0.85	0.04	0.82
I AGREE to participate	A	0	0	E	80	90	E	Medium impact	28	Bachelor's degree	Male	Judaism	5	Strongly agree	Agree	Strongly agree	Neither agree nor disagree	$50,000-$74,999	Democrats	A	0	0	E	92	96	Civilians on both sides suffer which should motivate peace efforts	Yes	No	No		OutcomePalestiniansPre|OutcomeIsraelisPre	OutcomeIsraelisPost|OutcomePalestiniansPost	28	Bachelor's degree	Male	$50,000-$74,999	Judaism	5	5	1	80	0	90	0	1	0	0.8	0	0.9
I AGREE to participate	A	99	100	A	49	25	C	Extreme impact	75	More than master's degree	Female	Judaism	1	Strongly disagree	Strongly disagree	Strongly agree	Strongly agree	Less than $25,000	Democrats	A	95	100	A	48	25	Civilians on both sides suffer which should motivate peace efforts	Yes	No	No		OutcomePalestiniansPre|OutcomeIsraelisPre	OutcomePalestiniansPost|OutcomeIsraelisPost	75	More than master's degree	Female	Less than $25,000	Judaism	1	1	1	49	99	25	100	0	0	0.49	0.99	0.25
I AGREE to participate	C	70	100	B	35	8	C	Strong impact	22	High school degree	Female	Judaism	1	Strongly agree	Neither agree nor disagree	Strongly agree	Agree	Less than $25,000	Democrats	D	65	100	B	30	0	Civilians on both sides suffer which should motivate peace efforts	Yes	No	No		OutcomePalestiniansPre|OutcomeIsraelisPre	OutcomeIsraelisPost|OutcomePalestiniansPost	22	High school degree	Female	Less than $25,000	Judaism	1	2	3	35	70	8	100	0.25	0.5	0.35	0.7	0.08
I AGREE to participate	A	20	10	A	70	73	E	Strong impact	66	Master's degree	Male	Judaism	5	Agree	Neither agree nor disagree	Strongly agree	Agree	Less than $25,000	Republicans	A	18	20	A	70	70	Civilians on both sides suffer which should motivate peace efforts	Yes	No	No		OutcomeIsraelisPre|OutcomePalestiniansPre	OutcomePalestiniansPost|OutcomeIsraelisPost	66	Master's degree	Male	Less than $25,000	Judaism	5	1	1	70	20	73	10	0	0	0.7	0.2	0.73
I AGREE to participate	C	70	65	C	95	91	D	Medium impact	58	Bachelor's degree	Female	Judaism	2	Disagree	Agree	Strongly agree	Strongly agree	$75,000-$99,999	Democrats	C	80	80	C	80	81	Civilians on both sides suffer which should motivate peace efforts	Yes	No	No		OutcomeIsraelisPre|OutcomePalestiniansPre	OutcomePalestiniansPost|OutcomeIsraelisPost	58	Bachelor's degree	Female	$75,000-$99,999	Judaism	2	3	3	95	70	91	65	0.5	0.5	0.95	0.7	0.91
I AGREE to participate	A	0	0	E	100	100	E	Medium impact	24	Bachelor's degree	Male	Judaism	7	Agree	Agree	Strongly agree	Strongly agree	$75,000-$99,999	Republicans	A	0	0	E	100	100	Civilians on both sides suffer which should motivate peace efforts	Yes	No	No		OutcomeIsraelisPre|OutcomePalestiniansPre	OutcomePalestiniansPost|OutcomeIsraelisPost	24	Bachelor's degree	Male	$75,000-$99,999	Judaism	7	5	1	100	0	100	0	1	0	1	0	1
I AGREE to participate	D	94	93	A	18	18	E	Strong impact	21	High school degree	Female	Judaism	1	Agree	Strongly disagree	Strongly agree	Strongly agree	$25,000-$49,999	No party	D	91	96	A	2	2	Civilians on both sides suffer which should motivate peace efforts	Yes	No	No		OutcomeIsraelisPre|OutcomePalestiniansPre	OutcomePalestiniansPost|OutcomeIsraelisPost	21	High school degree	Female	$25,000-$49,999	Judaism	1	1	4	18	94	18	93	0	0.75	0.18	0.94	0.18
I AGREE to participate	E	100	100	A	2	0	E	Strong impact	32	Master's degree	Female	Islam	8	Disagree	Neither agree nor disagree	Strongly agree	Agree	$25,000-$49,999	Republicans	E	100	100	A	1	0	Civilians on both sides suffer which should motivate peace efforts	Yes	No	No		OutcomeIsraelisPre|OutcomePalestiniansPre	OutcomePalestiniansPost|OutcomeIsraelisPost	32	Master's degree	Female	$25,000-$49,999	Islam	8	1	5	2	100	0	100	0	1	0.02	1	0
I AGREE to participate	E	100	100	A	50	74	E	Medium impact	27	Bachelor's degree	Female	Islam	7	Agree	Agree	Strongly agree	Strongly agree	$100,000-$149,999	No party	D	100	100	C	90	87	Civilians on both sides suffer which should motivate peace efforts	Yes	No	No		OutcomePalestiniansPre|OutcomeIsraelisPre	OutcomePalestiniansPost|OutcomeIsraelisPost	27	Bachelor's degree	Female	$100,000-$149,999	Islam	7	1	5	50	100	74	100	0	1	0.5	1	0.74
I AGREE to participate	E	100	100	A	0	0	E	Extreme impact	38	Bachelor's degree	Female	Islam	5	Disagree	Disagree	Strongly agree	Strongly agree	$25,000-$49,999	No party	E	100	100	A	0	0	Civilians on both sides suffer which should motivate peace efforts	Yes	No	No		OutcomeIsraelisPre|OutcomePalestiniansPre	OutcomePalestiniansPost|OutcomeIsraelisPost	38	Bachelor's degree	Female	$25,000-$49,999	Islam	5	1	5	0	100	0	100	0	1	0	1	0
I AGREE to participate	A	4	100	E	100	100	E	Extreme impact	62	High school degree	Male	Judaism	6	Disagree	Agree	Strongly agree	Strongly agree	$75,000-$99,999	Republicans	A	4	100	E	100	100	Civilians on both sides suffer which should motivate peace efforts	Yes	No	No		OutcomePalestiniansPre|OutcomeIsraelisPre	OutcomePalestiniansPost|OutcomeIsraelisPost	62	High school degree	Male	$75,000-$99,999	Judaism	6	5	1	100	4	100	100	1	0	1	0.04	1
I AGREE to participate	A	1	1	D	60	90	E	Strong impact	69	Bachelor's degree	Female	Judaism	3	Agree	Agree	Strongly agree	Strongly agree	$100,000-$149,999	Democrats	A	1	1	D	60	90	Civilians on both sides suffer which should motivate peace efforts	Yes	No	No		OutcomeIsraelisPre|OutcomePalestiniansPre	OutcomeIsraelisPost|OutcomePalestiniansPost	69	Bachelor's degree	Female	$100,000-$149,999	Judaism	3	4	1	60	1	90	1	0.75	0	0.6	0.01	0.9
I AGREE to participate	C	80	100	A	10	5	D	Medium impact	51	High school degree	Female	Islam	2	Disagree	Neither agree nor disagree	Strongly agree	Strongly agree	Less than $25,000	Democrats	C	75	100	A	10	5	Civilians on both sides suffer which should motivate peace efforts	Yes	No	No		OutcomePalestiniansPre|OutcomeIsraelisPre	OutcomePalestiniansPost|OutcomeIsraelisPost	51	High school degree	Female	Less than $25,000	Islam	2	1	3	10	80	5	100	0	0.5	0.1	0.8	0.05
I AGREE to participate	A	17	20	D	50	47	E	Little impact	51	Master's degree	Male	Judaism	7	Disagree	Agree	Strongly agree	Agree	$50,000-$74,999	Republicans	A	13	17	D	51	48	Civilians on both sides suffer which should motivate peace efforts	Yes	No	No		OutcomePalestiniansPre|OutcomeIsraelisPre	OutcomePalestiniansPost|OutcomeIsraelisPost	51	Master's degree	Male	$50,000-$74,999	Judaism	7	4	1	50	17	47	20	0.75	0	0.5	0.17	0.47
I AGREE to participate	A	77	60	B	80	89	E	Medium impact	56	More than master's degree	Female	Judaism	2	Disagree	Neither agree nor disagree	Strongly agree	Strongly agree	$150,000 or more	Democrats	A	78	61	B	82	82	Civilians on both sides suffer which should motivate peace efforts	Yes	No	No		OutcomeIsraelisPre|OutcomePalestiniansPre	OutcomePalestiniansPost|OutcomeIsraelisPost	56	More than master's degree	Female	$150,000 or more	Judaism	2	2	1	80	77	89	60	0.25	0	0.8	0.77	0.89
I AGREE to participate	A	55	64	A	55	76	E	Strong impact	38	More than master's degree	Male	Judaism	1	Disagree	Agree	Strongly agree	Strongly agree	$150,000 or more	Democrats	B	55	71	B	53	78	Civilians on both sides suffer which should motivate peace efforts	Yes	No	No		OutcomeIsraelisPre|OutcomePalestiniansPre	OutcomePalestiniansPost|OutcomeIsraelisPost	38	More than master's degree	Male	$150,000 or more	Judaism	1	1	1	55	55	76	64	0	0	0.55	0.55	0.76
I AGREE to participate	A	30	8	D	81	92	D	Strong impact	67	More than master's degree	Male	Judaism	2	Agree	Agree	Strongly agree	Strongly agree	$150,000 or more	Democrats	B	15	29	D	82	92	Civilians on both sides suffer which should motivate peace efforts	Yes	No	No		OutcomePalestiniansPre|OutcomeIsraelisPre	OutcomeIsraelisPost|OutcomePalestiniansPost	67	More than master's degree	Male	$150,000 or more	Judaism	2	4	1	81	30	92	8	0.75	0	0.81	0.3	0.92
I AGREE to participate	A	9	30	D	92	100	E	Medium impact	60	Master's degree	Male	Judaism	3	Agree	Agree	Strongly agree	Strongly agree	$150,000 or more	Democrats	A	10	30	D	92	100	Civilians on both sides suffer which should motivate peace efforts	Yes	No	No		OutcomePalestiniansPre|OutcomeIsraelisPre	OutcomeIsraelisPost|OutcomePalestiniansPost	60	Master's degree	Male	$150,000 or more	Judaism	3	4	1	92	9	100	30	0.75	0	0.92	0.09	1
I AGREE to participate	A	10	51	B	19	80	E	Strong impact	68	Master's degree	Female	Judaism	2	Disagree	Agree	Strongly agree	Strongly agree	$100,000-$149,999	Democrats	A	12	50	B	21	72	Civilians on both sides suffer which should motivate peace efforts	Yes	No	No		OutcomePalestiniansPre|OutcomeIsraelisPre	OutcomePalestiniansPost|OutcomeIsraelisPost	68	Master's degree	Female	$100,000-$149,999	Judaism	2	2	1	19	10	80	51	0.25	0	0.19	0.1	0.8
I AGREE to participate	B	50	100	A	0	0	E	Extreme impact	22	Bachelor's degree	Female	Islam	4	Disagree	Neither agree nor disagree	Strongly agree	Strongly agree	Less than $25,000	Democrats	C	50	100	A	0	0	Civilians on both sides suffer which should motivate peace efforts	Yes	No	No		OutcomePalestiniansPre|OutcomeIsraelisPre	OutcomeIsraelisPost|OutcomePalestiniansPost	22	Bachelor's degree	Female	Less than $25,000	Islam	4	1	2	0	50	0	100	0	0.25	0	0.5	0
I AGREE to participate	E	90	100	A	7	0	E	Extreme impact	30	Bachelor's degree	Female	Islam	1	Neither agree nor disagree	Strongly agree	Strongly agree	Strongly agree	$25,000-$49,999	Democrats	E	100	100	B	30	50	Civilians on both sides suffer which should motivate peace efforts	Yes	No	No		OutcomeIsraelisPre|OutcomePalestiniansPre	OutcomeIsraelisPost|OutcomePalestiniansPost	30	Bachelor's degree	Female	$25,000-$49,999	Islam	1	1	5	7	90	0	100	0	1	0.07	0.9	0
I AGREE to participate	A	0	0	D	95	100	E	Medium impact	59	Bachelor's degree	Male	Judaism	9	Agree	Agree	Strongly agree	Strongly agree	$25,000-$49,999	Republicans	A	0	0	D	95	100	Civilians on both sides suffer which should motivate peace efforts	Yes	No	No		OutcomeIsraelisPre|OutcomePalestiniansPre	OutcomePalestiniansPost|OutcomeIsraelisPost	59	Bachelor's degree	Male	$25,000-$49,999	Judaism	9	4	1	95	0	100	0	0.75	0	0.95	0	1
I AGREE to participate	A	0	0	D	85	88	E	Medium impact	53	Bachelor's degree	Female	Judaism	9	Disagree	Agree	Strongly agree	Strongly agree	$50,000-$74,999	Republicans	A	0	0	D	89	90	Civilians on both sides suffer which should motivate peace efforts	Yes	No	No		OutcomeIsraelisPre|OutcomePalestiniansPre	OutcomeIsraelisPost|OutcomePalestiniansPost	53	Bachelor's degree	Female	$50,000-$74,999	Judaism	9	4	1	85	0	88	0	0.75	0	0.85	0	0.88
I AGREE to participate	A	41	41	B	50	50	C	Extreme impact	35	High school degree	Female	Judaism	4	Agree	Agree	Strongly agree	Strongly agree	$75,000-$99,999	Democrats	A	41	41	B	50	50	Civilians on both sides suffer which should motivate peace efforts	Yes	No	No		OutcomeIsraelisPre|OutcomePalestiniansPre	OutcomePalestiniansPost|OutcomeIsraelisPost	35	High school degree	Female	$75,000-$99,999	Judaism	4	2	1	50	41	50	41	0.25	0	0.5	0.41	0.5
I AGREE to participate	C	75	63	A	43	29	E	Medium impact	37	More than master's degree	Male	Islam	5	Neither agree nor disagree	Agree	Strongly agree	Agree	$50,000-$74,999	No party	C	66	65	A	48	31	Civilians on both sides suffer which should motivate peace efforts	Yes	No	No		OutcomeIsraelisPre|OutcomePalestiniansPre	OutcomeIsraelisPost|OutcomePalestiniansPost	37	More than master's degree	Male	$50,000-$74,999	Islam	5	1	3	43	75	29	63	0	0.5	0.43	0.75	0.29
I AGREE to participate	B	45	45	E	100	100	E	Strong impact	21	High school degree	Male	Judaism	6	Agree	Agree	Strongly agree	Strongly agree	Less than $25,000	Republicans	C	50	50	E	100	100	Civilians on both sides suffer which should motivate peace efforts	Yes	No	No		OutcomeIsraelisPre|OutcomePalestiniansPre	OutcomePalestiniansPost|OutcomeIsraelisPost	21	High school degree	Male	Less than $25,000	Judaism	6	5	2	100	45	100	45	1	0.25	1	0.45	1
I AGREE to participate	A	51	100	B	81	100	E	No impact	71	Bachelor's degree	Female	Judaism	1	Disagree	Agree	Strongly agree	Strongly agree	$100,000-$149,999	Democrats	C	87	100	D	97	100	Civilians on both sides suffer which should motivate peace efforts	Yes	No	No		OutcomeIsraelisPre|OutcomePalestiniansPre	OutcomePalestiniansPost|OutcomeIsraelisPost	71	Bachelor's degree	Female	$100,000-$149,999	Judaism	1	2	1	81	51	100	100	0.25	0	0.81	0.51	1
I AGREE to participate	A	40	20	C	70	70	D	No impact	58	Bachelor's degree	Male	Judaism	6	Neither agree nor disagree	Strongly agree	Strongly agree	Strongly agree	$50,000-$74,999	No party	A	30	10	C	70	70	Civilians on both sides suffer which should motivate peace efforts	Yes	No	No		OutcomeIsraelisPre|OutcomePalestiniansPre	OutcomeIsraelisPost|OutcomePalestiniansPost	58	Bachelor's degree	Male	$50,000-$74,999	Judaism	6	3	1	70	40	70	20	0.5	0	0.7	0.4	0.7
I AGREE to participate	E	70	100	E	80	100	E	Strong impact	38	High school degree	Male	Judaism	2	Strongly agree	Strongly agree	Strongly agree	Strongly agree	$75,000-$99,999	Democrats	E	100	100	E	100	100	Civilians on both sides suffer which should motivate peace efforts	Yes	No	No		OutcomePalestiniansPre|OutcomeIsraelisPre	OutcomeIsraelisPost|OutcomePalestiniansPost	38	High school degree	Male	$75,000-$99,999	Judaism	2	5	5	80	70	100	100	1	1	0.8	0.7	1
I AGREE to participate	A	0	0	D	81	76	E	No impact	59	More than master's degree	Male	Judaism	2	Neither agree nor disagree	Agree	Strongly agree	Strongly agree	$50,000-$74,999	Democrats	A	0	0	D	81	76	Civilians on both sides suffer which should motivate peace efforts	Yes	No	No		OutcomePalestiniansPre|OutcomeIsraelisPre	OutcomeIsraelisPost|OutcomePalestiniansPost	59	More than master's degree	Male	$50,000-$74,999	Judaism	2	4	1	81	0	76	0	0.75	0	0.81	0	0.76
I AGREE to participate	C	80	95	D	85	90	E	Strong impact	22	High school degree	Male	Judaism	1	Neither agree nor disagree	Agree	Strongly agree	Strongly agree	Less than $25,000	Democrats	C	85	95	D	85	95	Civilians on both sides suffer which should motivate peace efforts	Yes	No	No		OutcomePalestiniansPre|OutcomeIsraelisPre	OutcomePalestiniansPost|OutcomeIsraelisPost	22	High school degree	Male	Less than $25,000	Judaism	1	4	3	85	80	90	95	0.75	0.5	0.85	0.8	0.9
I AGREE to participate	E	97	95	A	5	3	E	Extreme impact	35	Master's degree	Male	Islam	2	Strongly agree	Agree	Strongly agree	Strongly agree	$75,000-$99,999	Democrats	E	89	89	A	4	4	Civilians on both sides suffer which should motivate peace efforts	Yes	No	No		OutcomeIsraelisPre|OutcomePalestiniansPre	OutcomePalestiniansPost|OutcomeIsraelisPost	35	Master's degree	Male	$75,000-$99,999	Islam	2	1	5	5	97	3	95	0	1	0.05	0.97	0.03
I AGREE to participate	B	4	50	B	5	50	C	Medium impact	30	Master's degree	Other	Judaism	1	Agree	Neither agree nor disagree	Strongly agree	Disagree	$50,000-$74,999	Democrats	B	3	51	B	4	51	Civilians on both sides suffer which should motivate peace efforts	Yes	No	No		OutcomeIsraelisPre|OutcomePalestiniansPre	OutcomeIsraelisPost|OutcomePalestiniansPost	30	Master's degree	Other	$50,000-$74,999	Judaism	1	2	2	5	4	50	50	0.25	0.25	0.05	0.04	0.5
I AGREE to participate	A	31	25	B	50	55	C	Little impact	53	More than master's degree	Male	Judaism	2	Disagree	Neither agree nor disagree	Strongly agree	Strongly agree	Prefer not to say	Democrats	B	32	25	B	45	51	Civilians on both sides suffer which should motivate peace efforts	Yes	No	No		OutcomeIsraelisPre|OutcomePalestiniansPre	OutcomePalestiniansPost|OutcomeIsraelisPost	53	More than master's degree	Male	Prefer not to say	Judaism	2	2	1	50	31	55	25	0.25	0	0.5	0.31	0.55
I AGREE to participate	B	61	79	C	95	100	E	Strong impact	70	Master's degree	Female	Judaism	2	Neither agree nor disagree	Neither agree nor disagree	Strongly agree	Strongly agree	$25,000-$49,999	Democrats	C	68	86	C	82	95	Civilians on both sides suffer which should motivate peace efforts	Yes	No	No		OutcomePalestiniansPre|OutcomeIsraelisPre	OutcomePalestiniansPost|OutcomeIsraelisPost	70	Master's degree	Female	$25,000-$49,999	Judaism	2	3	2	95	61	100	79	0.5	0.25	0.95	0.61	1
I AGREE to participate	B	53	67	B	50	61	D	No impact	38	High school degree	Male	Judaism	6	Agree	Agree	Strongly agree	Agree	$100,000-$149,999	No party	B	52	59	B	52	61	Civilians on both sides suffer which should motivate peace efforts	Yes	No	No		OutcomePalestiniansPre|OutcomeIsraelisPre	OutcomePalestiniansPost|OutcomeIsraelisPost	38	High school degree	Male	$100,000-$149,999	Judaism	6	2	2	50	53	61	67	0.25	0.25	0.5	0.53	0.61
I AGREE to participate	E	100	100	B	40	40	E	Strong impact	29	Bachelor's degree	Male	Islam	5	Agree	Agree	Strongly agree	Strongly agree	$100,000-$149,999	Republicans	E	100	100	B	40	40	Civilians on both sides suffer which should motivate peace efforts	Yes	No	No		OutcomePalestiniansPre|OutcomeIsraelisPre	OutcomePalestiniansPost|OutcomeIsraelisPost	29	Bachelor's degree	Male	$100,000-$149,999	Islam	5	2	5	40	100	40	100	0.25	1	0.4	1	0.4
I AGREE to participate	B	24	30	D	61	75	E	Medium impact	30	Master's degree	Male	Judaism	3	Disagree	Agree	Strongly agree	Strongly agree	$150,000 or more	Democrats	B	30	30	D	70	70	Civilians on both sides suffer which should motivate peace efforts	Yes	No	No		OutcomeIsraelisPre|OutcomePalestiniansPre	OutcomePalestiniansPost|OutcomeIsraelisPost	30	Master's degree	Male	$150,000 or more	Judaism	3	4	2	61	24	75	30	0.75	0.25	0.61	0.24	0.75
I AGREE to participate	C	91	100	E	82	100	E	Extreme impact	75	More than master's degree	Female	Judaism	1	Neither agree nor disagree	Agree	Strongly agree	Strongly agree	$75,000-$99,999	Democrats	C	91	100	E	80	100	Civilians on both sides suffer which should motivate peace efforts	Yes	No	No		OutcomePalestiniansPre|OutcomeIsraelisPre	OutcomePalestiniansPost|OutcomeIsraelisPost	75	More than master's degree	Female	$75,000-$99,999	Judaism	1	5	3	82	91	100	100	1	0.5	0.82	0.91	1
I AGREE to participate	C	35	72	D	68	43	C	Extreme impact	47	Master's degree	Female	Islam	10	Neither agree nor disagree	Disagree	Strongly agree	Disagree	$75,000-$99,999	Democrats	C	68	39	C	35	74	Civilians on both sides suffer which should motivate peace efforts	Yes	No	No		OutcomePalestiniansPre|OutcomeIsraelisPre	OutcomeIsraelisPost|OutcomePalestiniansPost	47	Master's degree	Female	$75,000-$99,999	Islam	10	4	3	68	35	43	72	0.75	0.5	0.68	0.35	0.43
I AGREE to participate	B	50	50	A	40	50	E	Strong impact	62	High school degree	Female	Islam	5	Disagree	Neither agree nor disagree	Strongly agree	Strongly agree	$25,000-$49,999	Democrats	D	70	70	D	70	70	Civilians on both sides suffer which should motivate peace efforts	Yes	No	No		OutcomeIsraelisPre|OutcomePalestiniansPre	OutcomePalestiniansPost|OutcomeIsraelisPost	62	High school degree	Female	$25,000-$49,999	Islam	5	1	2	40	50	50	50	0	0.25	0.4	0.5	0.5
I AGREE to participate	A	51	52	D	76	76	D	Medium impact	71	Bachelor's degree	Male	Judaism	2	Agree	Neither agree nor disagree	Strongly agree	Agree	$25,000-$49,999	Democrats	B	65	65	D	77	77	Civilians on both sides suffer which should motivate peace efforts	Yes	No	No		OutcomeIsraelisPre|OutcomePalestiniansPre	OutcomePalestiniansPost|OutcomeIsraelisPost	71	Bachelor's degree	Male	$25,000-$49,999	Judaism	2	4	1	76	51	76	52	0.75	0	0.76	0.51	0.76
I AGREE to participate	B	65	66	B	51	81	E	Medium impact	37	Bachelor's degree	Male	Islam	6	Strongly agree	Agree	Strongly agree	Agree	$75,000-$99,999	No party	E	23	69	B	53	67	Civilians on both sides suffer which should motivate peace efforts	Yes	No	No		OutcomeIsraelisPre|OutcomePalestiniansPre	OutcomeIsraelisPost|OutcomePalestiniansPost	37	Bachelor's degree	Male	$75,000-$99,999	Islam	6	2	2	51	65	81	66	0.25	0.25	0.51	0.65	0.81
I AGREE to participate	D	37	71	D	67	39	C	Extreme impact	58	Master's degree	Male	Islam	8	Neither agree nor disagree	Disagree	Strongly agree	Neither agree nor disagree	$75,000-$99,999	Democrats	D	42	74	C	70	44	Civilians on both sides suffer which should motivate peace efforts	Yes	No	No		OutcomePalestiniansPre|OutcomeIsraelisPre	OutcomePalestiniansPost|OutcomeIsraelisPost	58	Master's degree	Male	$75,000-$99,999	Islam	8	4	4	67	37	39	71	0.75	0.75	0.67	0.37	0.39
I AGREE to participate	E	100	100	A	0	0	E	Extreme impact	30	Bachelor's degree	Male	Islam	2	Agree	Agree	Strongly agree	Strongly agree	$100,000-$149,999	Other party	E	100	100	A	0	0	Civilians on both sides suffer which should motivate peace efforts	Yes	No	No		OutcomeIsraelisPre|OutcomePalestiniansPre	OutcomePalestiniansPost|OutcomeIsraelisPost	30	Bachelor's degree	Male	$100,000-$149,999	Islam	2	1	5	0	100	0	100	0	1	0	1	0
I AGREE to participate	A	0	0	E	95	99	E	Strong impact	54	Bachelor's degree	Female	Judaism	3	Disagree	Agree	Strongly agree	Strongly agree	$100,000-$149,999	Democrats	A	0	0	E	95	99	Civilians on both sides suffer which should motivate peace efforts	Yes	No	No		OutcomePalestiniansPre|OutcomeIsraelisPre	OutcomeIsraelisPost|OutcomePalestiniansPost	54	Bachelor's degree	Female	$100,000-$149,999	Judaism	3	5	1	95	0	99	0	1	0	0.95	0	0.99
I AGREE to participate	A	70	82	D	79	80	E	Strong impact	49	Master's degree	Male	Judaism	6	Disagree	Agree	Strongly agree	Strongly agree	$100,000-$149,999	Republicans	B	59	65	D	85	88	Civilians on both sides suffer which should motivate peace efforts	Yes	No	No		OutcomePalestiniansPre|OutcomeIsraelisPre	OutcomeIsraelisPost|OutcomePalestiniansPost	49	Master's degree	Male	$100,000-$149,999	Judaism	6	4	1	79	70	80	82	0.75	0	0.79	0.7	0.8
I AGREE to participate	A	0	0	C	40	85	D	Little impact	26	High school degree	Male	Judaism	6	Disagree	Agree	Strongly agree	Strongly agree	Less than $25,000	Republicans	A	5	0	C	45	85	Civilians on both sides suffer which should motivate peace efforts	Yes	No	No		OutcomeIsraelisPre|OutcomePalestiniansPre	OutcomePalestiniansPost|OutcomeIsraelisPost	26	High school degree	Male	Less than $25,000	Judaism	6	3	1	40	0	85	0	0.5	0	0.4	0	0.85
I AGREE to participate	A	30	90	B	40	90	C	Medium impact	36	Master's degree	Male	Judaism	4	Agree	Agree	Strongly agree	Agree	Less than $25,000	Democrats	B	40	90	B	39	90	Civilians on both sides suffer which should motivate peace efforts	Yes	No	No		OutcomePalestiniansPre|OutcomeIsraelisPre	OutcomePalestiniansPost|OutcomeIsraelisPost	36	Master's degree	Male	Less than $25,000	Judaism	4	2	1	40	30	90	90	0.25	0	0.4	0.3	0.9
I AGREE to participate	A	0	0	C	44	20	E	No impact	21	Bachelor's degree	Male	Judaism	9	Neither agree nor disagree	Strongly agree	Strongly agree	Strongly agree	$75,000-$99,999	Republicans	A	0	0	C	39	19	Civilians on both sides suffer which should motivate peace efforts	Yes	No	No		OutcomePalestiniansPre|OutcomeIsraelisPre	OutcomeIsraelisPost|OutcomePalestiniansPost	21	Bachelor's degree	Male	$75,000-$99,999	Judaism	9	3	1	44	0	20	0	0.5	0	0.44	0	0.2
I AGREE to participate	A	2	1	D	20	60	E	Strong impact	60	Bachelor's degree	Other	Judaism	8	Agree	Agree	Strongly agree	Strongly agree	$25,000-$49,999	Republicans	B	1	5	D	84	69	Civilians on both sides suffer which should motivate peace efforts	Yes	No	No		OutcomeIsraelisPre|OutcomePalestiniansPre	OutcomePalestiniansPost|OutcomeIsraelisPost	60	Bachelor's degree	Other	$25,000-$49,999	Judaism	8	4	1	20	2	60	1	0.75	0	0.2	0.02	0.6
I AGREE to participate	C	44	77	D	50	72	E	Extreme impact	56	More than master's degree	Male	Judaism	4	Disagree	Agree	Strongly agree	Strongly agree	$150,000 or more	Democrats	C	45	73	C	51	62	Civilians on both sides suffer which should motivate peace efforts	Yes	No	No		OutcomePalestiniansPre|OutcomeIsraelisPre	OutcomePalestiniansPost|OutcomeIsraelisPost	56	More than master's degree	Male	$150,000 or more	Judaism	4	4	3	50	44	72	77	0.75	0.5	0.5	0.44	0.72
I AGREE to participate	A	0	0	D	88	73	D	Little impact	48	Bachelor's degree	Male	Judaism	5	Neither agree nor disagree	Disagree	Strongly agree	Strongly agree	$150,000 or more	Democrats	A	0	0	D	76	75	Civilians on both sides suffer which should motivate peace efforts	Yes	No	No		OutcomeIsraelisPre|OutcomePalestiniansPre	OutcomeIsraelisPost|OutcomePalestiniansPost	48	Bachelor's degree	Male	$150,000 or more	Judaism	5	4	1	88	0	73	0	0.75	0	0.88	0	0.73
I AGREE to participate	B	80	85	D	85	92	E	Strong impact	30	Bachelor's degree	Male	Judaism	1	Neither agree nor disagree	Neither agree nor disagree	Strongly agree	Strongly agree	$25,000-$49,999	Democrats	B	82	88	D	85	92	Civilians on both sides suffer which should motivate peace efforts	Yes	No	No		OutcomePalestiniansPre|OutcomeIsraelisPre	OutcomeIsraelisPost|OutcomePalestiniansPost	30	Bachelor's degree	Male	$25,000-$49,999	Judaism	1	4	2	85	80	92	85	0.75	0.25	0.85	0.8	0.92
I AGREE to participate	B	51	71	C	71	81	D	Strong impact	58	Bachelor's degree	Female	Judaism	4	Agree	Agree	Strongly agree	Strongly agree	$50,000-$74,999	Democrats	D	65	80	D	79	82	Civilians on both sides suffer which should motivate peace efforts	Yes	No	No		OutcomeIsraelisPre|OutcomePalestiniansPre	OutcomePalestiniansPost|OutcomeIsraelisPost	58	Bachelor's degree	Female	$50,000-$74,999	Judaism	4	3	2	71	51	81	71	0.5	0.25	0.71	0.51	0.81
I AGREE to participate	B	39	50	C	50	71	E	Strong impact	53	Bachelor's degree	Male	Judaism	5	Agree	Agree	Strongly agree	Strongly agree	Less than $25,000	Democrats	B	40	40	C	50	65	Civilians on both sides suffer which should motivate peace efforts	Yes	No	No		OutcomePalestiniansPre|OutcomeIsraelisPre	OutcomeIsraelisPost|OutcomePalestiniansPost	53	Bachelor's degree	Male	Less than $25,000	Judaism	5	3	2	50	39	71	50	0.5	0.25	0.5	0.39	0.71
I AGREE to participate	A	13	20	D	81	82	D	Little impact	39	Bachelor's degree	Male	Judaism	7	Agree	Agree	Strongly agree	Agree	$75,000-$99,999	Democrats	A	14	18	D	82	82	Civilians on both sides suffer which should motivate peace efforts	Yes	No	No		OutcomePalestiniansPre|OutcomeIsraelisPre	OutcomeIsraelisPost|OutcomePalestiniansPost	39	Bachelor's degree	Male	$75,000-$99,999	Judaism	7	4	1	81	13	82	20	0.75	0	0.81	0.13	0.82
I AGREE to participate	A	10	10	C	80	100	E	Extreme impact	55	More than master's degree	Female	Judaism	2	Agree	Strongly agree	Strongly agree	Strongly agree	$150,000 or more	Democrats	A	20	20	C	90	100	Civilians on both sides suffer which should motivate peace efforts	Yes	No	No		OutcomeIsraelisPre|OutcomePalestiniansPre	OutcomeIsraelisPost|OutcomePalestiniansPost	55	More than master's degree	Female	$150,000 or more	Judaism	2	3	1	80	10	100	10	0.5	0	0.8	0.1	1
I AGREE to participate	C	93	94	A	9	17	B	Medium impact	26	Master's degree	Female	Islam	3	Agree	Agree	Strongly agree	Neither agree nor disagree	$150,000 or more	Democrats	C	92	94	A	8	15	Civilians on both sides suffer which should motivate peace efforts	Yes	No	No		OutcomePalestiniansPre|OutcomeIsraelisPre	OutcomePalestiniansPost|OutcomeIsraelisPost	26	Master's degree	Female	$150,000 or more	Islam	3	1	3	9	93	17	94	0	0.5	0.09	0.93	0.17
I AGREE to participate	A	41	39	A	50	71	B	No impact	31	Bachelor's degree	Female	Judaism	5	Disagree	Disagree	Strongly agree	Agree	$50,000-$74,999	No party	A	42	39	A	51	62	Civilians on both sides suffer which should motivate peace efforts	Yes	No	No		OutcomeIsraelisPre|OutcomePalestiniansPre	OutcomeIsraelisPost|OutcomePalestiniansPost	31	Bachelor's degree	Female	$50,000-$74,999	Judaism	5	1	1	50	41	71	39	0	0	0.5	0.41	0.71
I AGREE to participate	A	61	82	C	82	92	D	Little impact	55	Master's degree	Male	Judaism	6	Agree	Agree	Strongly agree	Strongly agree	$100,000-$149,999	Democrats	A	70	81	C	77	84	Civilians on both sides suffer which should motivate peace efforts	Yes	No	No		OutcomePalestiniansPre|OutcomeIsraelisPre	OutcomePalestiniansPost|OutcomeIsraelisPost	55	Master's degree	Male	$100,000-$149,999	Judaism	6	3	1	82	61	92	82	0.5	0	0.82	0.61	0.92
I AGREE to participate	C	100	100	C	100	100	C	Extreme impact	32	Bachelor's degree	Male	Judaism	5	Agree	Neither agree nor disagree	Strongly agree	Strongly agree	$50,000-$74,999	Other party	C	100	100	C	100	100	Civilians on both sides suffer which should motivate peace efforts	Yes	No	No		OutcomeIsraelisPre|OutcomePalestiniansPre	OutcomeIsraelisPost|OutcomePalestiniansPost	32	Bachelor's degree	Male	$50,000-$74,999	Judaism	5	3	3	100	100	100	100	0.5	0.5	1	1	1
I AGREE to participate	C	29	44	B	10	15	D	Medium impact	23	Bachelor's degree	Female	Islam	6	Agree	Strongly agree	Strongly agree	Strongly agree	$150,000 or more	Democrats	C	22	40	B	21	18	Civilians on both sides suffer which should motivate peace efforts	Yes	No	No		OutcomeIsraelisPre|OutcomePalestiniansPre	OutcomeIsraelisPost|OutcomePalestiniansPost	23	Bachelor's degree	Female	$150,000 or more	Islam	6	2	3	10	29	15	44	0.25	0.5	0.1	0.29	0.15
I AGREE to participate	A	95	100	B	96	100	E	Strong impact	18	High school degree	Male	Judaism	1	Agree	Disagree	Strongly agree	Strongly agree	$100,000-$149,999	Democrats	A	99	100	B	91	99	Civilians on both sides suffer which should motivate peace efforts	Yes	No	No		OutcomePalestiniansPre|OutcomeIsraelisPre	OutcomeIsraelisPost|OutcomePalestiniansPost	18	High school degree	Male	$100,000-$149,999	Judaism	1	2	1	96	95	100	100	0.25	0	0.96	0.95	1
I AGREE to participate	D	80	100	A	30	10	D	Strong impact	18	High school degree	Female	Islam	1	Agree	Neither agree nor disagree	Strongly agree	Agree	Less than $25,000	Democrats	D	80	100	A	20	10	Civilians on both sides suffer which should motivate peace efforts	Yes	No	No		OutcomeIsraelisPre|OutcomePalestiniansPre	OutcomeIsraelisPost|OutcomePalestiniansPost	18	High school degree	Female	Less than $25,000	Islam	1	1	4	30	80	10	100	0	0.75	0.3	0.8	0.1
I AGREE to participate	C	65	81	D	20	85	D	Extreme impact	35	Bachelor's degree	Male	Judaism	1	Disagree	Disagree	Strongly agree	Agree	$150,000 or more	Democrats	C	61	86	D	25	88	Civilians on both sides suffer which should motivate peace efforts	Yes	No	No		OutcomePalestiniansPre|OutcomeIsraelisPre	OutcomePalestiniansPost|OutcomeIsraelisPost	35	Bachelor's degree	Male	$150,000 or more	Judaism	1	4	3	20	65	85	81	0.75	0.5	0.2	0.65	0.85
I AGREE to participate	E	100	100	A	1	1	A	Extreme impact	20	High school degree	Female	Islam	6	Agree	Agree	Strongly agree	Strongly agree	$25,000-$49,999	Other party	E	100	100	E	1	1	Civilians on both sides suffer which should motivate peace efforts	Yes	No	No		OutcomePalestiniansPre|OutcomeIsraelisPre	OutcomeIsraelisPost|OutcomePalestiniansPost	20	High school degree	Female	$25,000-$49,999	Islam	6	1	5	1	100	1	100	0	1	0.01	1	0.01
I AGREE to participate	A	27	39	E	90	87	E	Medium impact	35	Master's degree	Male	Judaism	6	Strongly agree	Strongly agree	Strongly agree	Strongly agree	$150,000 or more	Democrats	A	18	30	E	85	88	Civilians on both sides suffer which should motivate peace efforts	Yes	No	No		OutcomePalestiniansPre|OutcomeIsraelisPre	OutcomeIsraelisPost|OutcomePalestiniansPost	35	Master's degree	Male	$150,000 or more	Judaism	6	5	1	90	27	87	39	1	0	0.9	0.27	0.87
I AGREE to participate	C	65	100	A	10	5	E	Little impact	18	Less than high school degree	Male	Islam	5	Agree	Agree	Strongly agree	Strongly agree	$100,000-$149,999	No party	C	65	100	A	10	5	Civilians on both sides suffer which should motivate peace efforts	Yes	No	No		OutcomeIsraelisPre|OutcomePalestiniansPre	OutcomePalestiniansPost|OutcomeIsraelisPost	18	Less than high school degree	Male	$100,000-$149,999	Islam	5	1	3	10	65	5	100	0	0.5	0.1	0.65	0.05
I AGREE to participate	C	30	50	B	30	9	C	Medium impact	26	Bachelor's degree	Female	Judaism	8	Agree	Disagree	Strongly agree	Agree	$75,000-$99,999	Democrats	A	81	53	A	33	37	Civilians on both sides suffer which should motivate peace efforts	Yes	No	No		OutcomePalestiniansPre|OutcomeIsraelisPre	OutcomePalestiniansPost|OutcomeIsraelisPost	26	Bachelor's degree	Female	$75,000-$99,999	Judaism	8	2	3	30	30	9	50	0.25	0.5	0.3	0.3	0.09
I AGREE to participate	A	0	5	C	40	70	C	Extreme impact	23	High school degree	Female	Judaism	8	Agree	Strongly agree	Strongly agree	Strongly agree	$50,000-$74,999	Republicans	A	0	4	C	40	77	Civilians on both sides suffer which should motivate peace efforts	Yes	No	No		OutcomeIsraelisPre|OutcomePalestiniansPre	OutcomePalestiniansPost|OutcomeIsraelisPost	23	High school degree	Female	$50,000-$74,999	Judaism	8	3	1	40	0	70	5	0.5	0	0.4	0	0.7
I AGREE to participate	A	1	1	D	100	100	E	Extreme impact	36	Bachelor's degree	Female	Judaism	10	Disagree	Agree	Strongly agree	Agree	$150,000 or more	Republicans	A	1	1	D	100	100	Civilians on both sides suffer which should motivate peace efforts	Yes	No	No		OutcomeIsraelisPre|OutcomePalestiniansPre	OutcomeIsraelisPost|OutcomePalestiniansPost	36	Bachelor's degree	Female	$150,000 or more	Judaism	10	4	1	100	1	100	1	0.75	0	1	0.01	1
I AGREE to participate	A	0	0	E	100	100	E	Extreme impact	51	High school degree	Female	Judaism	10	Strongly agree	Strongly agree	Strongly agree	Strongly agree	$100,000-$149,999	Republicans	A	0	0	E	100	100	Civilians on both sides suffer which should motivate peace efforts	Yes	No	No		OutcomePalestiniansPre|OutcomeIsraelisPre	OutcomePalestiniansPost|OutcomeIsraelisPost	51	High school degree	Female	$100,000-$149,999	Judaism	10	5	1	100	0	100	0	1	0	1	0	1
I AGREE to participate	E	100	100	A	0	0	E	Extreme impact	31	Master's degree	Male	Islam	2	Disagree	Strongly agree	Strongly agree	Strongly agree	$150,000 or more	Republicans	E	100	100	A	0	0	Civilians on both sides suffer which should motivate peace efforts	Yes	No	No		OutcomePalestiniansPre|OutcomeIsraelisPre	OutcomePalestiniansPost|OutcomeIsraelisPost	31	Master's degree	Male	$150,000 or more	Islam	2	1	5	0	100	0	100	0	1	0	1	0
I AGREE to participate	A	43	60	E	62	95	E	Strong impact	26	Bachelor's degree	Male	Judaism	4	Neither agree nor disagree	Disagree	Strongly agree	Agree	$75,000-$99,999	Democrats	B	38	78	E	68	94	Civilians on both sides suffer which should motivate peace efforts	Yes	No	No		OutcomePalestiniansPre|OutcomeIsraelisPre	OutcomeIsraelisPost|OutcomePalestiniansPost	26	Bachelor's degree	Male	$75,000-$99,999	Judaism	4	5	1	62	43	95	60	1	0	0.62	0.43	0.95
I AGREE to participate	C	65	65	C	50	75	E	Medium impact	30	More than master's degree	Female	Judaism	2	Agree	Agree	Strongly agree	Strongly agree	$150,000 or more	Democrats	C	61	61	C	70	70	Civilians on both sides suffer which should motivate peace efforts	Yes	No	No		OutcomePalestiniansPre|OutcomeIsraelisPre	OutcomePalestiniansPost|OutcomeIsraelisPost	30	More than master's degree	Female	$150,000 or more	Judaism	2	3	3	50	65	75	65	0.5	0.5	0.5	0.65	0.75
I AGREE to participate	A	58	58	A	55	55	E	Strong impact	26	High school degree	Female	Islam	6	Neither agree nor disagree	Agree	Strongly agree	Agree	$100,000-$149,999	Republicans	B	58	58	B	57	57	Civilians on both sides suffer which should motivate peace efforts	Yes	No	No		OutcomeIsraelisPre|OutcomePalestiniansPre	OutcomeIsraelisPost|OutcomePalestiniansPost	26	High school degree	Female	$100,000-$149,999	Islam	6	1	1	55	58	55	58	0	0	0.55	0.58	0.55
I AGREE to participate	A	16	15	E	96	100	E	Strong impact	53	Bachelor's degree	Female	Judaism	9	Strongly agree	Strongly agree	Strongly agree	Strongly agree	$25,000-$49,999	Republicans	A	13	16	E	95	96	Civilians on both sides suffer which should motivate peace efforts	Yes	No	No		OutcomePalestiniansPre|OutcomeIsraelisPre	OutcomeIsraelisPost|OutcomePalestiniansPost	53	Bachelor's degree	Female	$25,000-$49,999	Judaism	9	5	1	96	16	100	15	1	0	0.96	0.16	1
I AGREE to participate	A	20	30	D	64	50	D	Medium impact	56	High school degree	Female	Judaism	6	Agree	Neither agree nor disagree	Strongly agree	Strongly agree	$75,000-$99,999	Republicans	A	10	28	D	64	50	Civilians on both sides suffer which should motivate peace efforts	Yes	No	No		OutcomePalestiniansPre|OutcomeIsraelisPre	OutcomeIsraelisPost|OutcomePalestiniansPost	56	High school degree	Female	$75,000-$99,999	Judaism	6	4	1	64	20	50	30	0.75	0	0.64	0.2	0.5
I AGREE to participate	C	30	20	A	10	5	D	Medium impact	30	Bachelor's degree	Female	Islam	2	Agree	Disagree	Strongly agree	Agree	$75,000-$99,999	Democrats	C	35	35	A	5	5	Civilians on both sides suffer which should motivate peace efforts	Yes	No	No		OutcomeIsraelisPre|OutcomePalestiniansPre	OutcomeIsraelisPost|OutcomePalestiniansPost	30	Bachelor's degree	Female	$75,000-$99,999	Islam	2	1	3	10	30	5	20	0	0.5	0.1	0.3	0.05
I AGREE to participate	E	80	80	A	10	50	E	Strong impact	37	Master's degree	Female	Islam	5	Agree	Agree	Strongly agree	Agree	$50,000-$74,999	Democrats	E	75	81	A	10	50	Civilians on both sides suffer which should motivate peace efforts	Yes	No	No		OutcomeIsraelisPre|OutcomePalestiniansPre	OutcomePalestiniansPost|OutcomeIsraelisPost	37	Master's degree	Female	$50,000-$74,999	Islam	5	1	5	10	80	50	80	0	1	0.1	0.8	0.5
I AGREE to participate	E	70	70	C	59	59	E	Extreme impact	45	Master's degree	Male	Islam	10	Disagree	Agree	Strongly agree	Strongly agree	$100,000-$149,999	No party	E	75	75	C	65	65	Civilians on both sides suffer which should motivate peace efforts	Yes	No	No		OutcomePalestiniansPre|OutcomeIsraelisPre	OutcomePalestiniansPost|OutcomeIsraelisPost	45	Master's degree	Male	$100,000-$149,999	Islam	10	3	5	59	70	59	70	0.5	1	0.59	0.7	0.59
I AGREE to participate	B	70	50	B	60	50	E	Medium impact	30	Bachelor's degree	Male	Judaism	1	Agree	Agree	Strongly agree	Agree	Less than $25,000	Democrats	B	58	50	B	50	50	Civilians on both sides suffer which should motivate peace efforts	Yes	No	No		OutcomePalestiniansPre|OutcomeIsraelisPre	OutcomeIsraelisPost|OutcomePalestiniansPost	30	Bachelor's degree	Male	Less than $25,000	Judaism	1	2	2	60	70	50	50	0.25	0.25	0.6	0.7	0.5
I AGREE to participate	C	60	60	A	50	50	C	Medium impact	22	Bachelor's degree	Female	Islam	2	Strongly disagree	Neither agree nor disagree	Strongly agree	Strongly agree	$150,000 or more	Democrats	C	80	80	A	40	40	Civilians on both sides suffer which should motivate peace efforts	Yes	No	No		OutcomeIsraelisPre|OutcomePalestiniansPre	OutcomePalestiniansPost|OutcomeIsraelisPost	22	Bachelor's degree	Female	$150,000 or more	Islam	2	1	3	50	60	50	60	0	0.5	0.5	0.6	0.5
I AGREE to participate	D	83	85	A	10	10	E	Extreme impact	40	Bachelor's degree	Female	Islam	5	Disagree	Neither agree nor disagree	Strongly agree	Strongly agree	$150,000 or more	Democrats	D	84	86	A	10	10	Civilians on both sides suffer which should motivate peace efforts	Yes	No	No		OutcomeIsraelisPre|OutcomePalestiniansPre	OutcomeIsraelisPost|OutcomePalestiniansPost	40	Bachelor's degree	Female	$150,000 or more	Islam	5	1	4	10	83	10	85	0	0.75	0.1	0.83	0.1
I AGREE to participate	C	70	70	A	50	55	E	Medium impact	32	Bachelor's degree	Male	Islam	5	Agree	Agree	Strongly agree	Strongly agree	$100,000-$149,999	Democrats	C	70	70	B	61	61	Civilians on both sides suffer which should motivate peace efforts	Yes	No	No		OutcomeIsraelisPre|OutcomePalestiniansPre	OutcomePalestiniansPost|OutcomeIsraelisPost	32	Bachelor's degree	Male	$100,000-$149,999	Islam	5	1	3	50	70	55	70	0	0.5	0.5	0.7	0.55
I AGREE to participate	E	62	72	A	4	9	B	Strong impact	25	Bachelor's degree	Female	Islam	2	Agree	Neither agree nor disagree	Strongly agree	Neither agree nor disagree	$25,000-$49,999	Democrats	E	64	70	A	3	3	Civilians on both sides suffer which should motivate peace efforts	Yes	No	No		OutcomeIsraelisPre|OutcomePalestiniansPre	OutcomePalestiniansPost|OutcomeIsraelisPost	25	Bachelor's degree	Female	$25,000-$49,999	Islam	2	1	5	4	62	9	72	0	1	0.04	0.62	0.09
I AGREE to participate	E	100	100	A	0	0	E	Extreme impact	18	High school degree	Female	Islam	5	Strongly disagree	Agree	Strongly agree	Strongly agree	$100,000-$149,999	No party	E	100	100	A	0	0	Civilians on both sides suffer which should motivate peace efforts	Yes	No	No		OutcomePalestiniansPre|OutcomeIsraelisPre	OutcomePalestiniansPost|OutcomeIsraelisPost	18	High school degree	Female	$100,000-$149,999	Islam	5	1	5	0	100	0	100	0	1	0	1	0
I AGREE to participate	A	50	85	A	50	85	E	No impact	20	High school degree	Male	Islam	10	Strongly disagree	Agree	Strongly agree	Agree	$75,000-$99,999	Republicans	B	50	85	B	50	85	Civilians on both sides suffer which should motivate peace efforts	Yes	No	No		OutcomePalestiniansPre|OutcomeIsraelisPre	OutcomeIsraelisPost|OutcomePalestiniansPost	20	High school degree	Male	$75,000-$99,999	Islam	10	1	1	50	50	85	85	0	0	0.5	0.5	0.85
I AGREE to participate	A	10	0	C	40	51	E	Medium impact	32	Master's degree	Female	Judaism	3	Strongly agree	Agree	Strongly agree	Strongly agree	$150,000 or more	Democrats	A	10	0	C	38	50	Civilians on both sides suffer which should motivate peace efforts	Yes	No	No		OutcomeIsraelisPre|OutcomePalestiniansPre	OutcomePalestiniansPost|OutcomeIsraelisPost	32	Master's degree	Female	$150,000 or more	Judaism	3	3	1	40	10	51	0	0.5	0	0.4	0.1	0.51
I AGREE to participate	C	60	80	B	50	50	E	Strong impact	24	Bachelor's degree	Female	Islam	2	Neither agree nor disagree	Neither agree nor disagree	Strongly agree	Strongly agree	Less than $25,000	Democrats	C	60	80	B	50	50	Civilians on both sides suffer which should motivate peace efforts	Yes	No	No		OutcomePalestiniansPre|OutcomeIsraelisPre	OutcomeIsraelisPost|OutcomePalestiniansPost	24	Bachelor's degree	Female	Less than $25,000	Islam	2	2	3	50	60	50	80	0.25	0.5	0.5	0.6	0.5
I AGREE to participate	A	70	100	A	50	50	E	Extreme impact	30	High school degree	Male	Islam	7	Strongly agree	Strongly agree	Strongly agree	Strongly agree	Less than $25,000	Republicans	A	50	50	A	50	50	Civilians on both sides suffer which should motivate peace efforts	Yes	No	No		OutcomePalestiniansPre|OutcomeIsraelisPre	OutcomePalestiniansPost|OutcomeIsraelisPost	30	High school degree	Male	Less than $25,000	Islam	7	1	1	50	70	50	100	0	0	0.5	0.7	0.5
I AGREE to participate	E	100	85	A	1	1	D	Extreme impact	23	Bachelor's degree	Male	Islam	7	Disagree	Agree	Strongly agree	Strongly agree	$50,000-$74,999	Democrats	E	100	85	A	1	1	Civilians on both sides suffer which should motivate peace efforts	Yes	No	No		OutcomePalestiniansPre|OutcomeIsraelisPre	OutcomeIsraelisPost|OutcomePalestiniansPost	23	Bachelor's degree	Male	$50,000-$74,999	Islam	7	1	5	1	100	1	85	0	1	0.01	1	0.01
I AGREE to participate	B	50	50	B	50	50	C	Strong impact	29	Bachelor's degree	Male	Judaism	2	Strongly agree	Neither agree nor disagree	Strongly agree	Agree	$150,000 or more	Democrats	B	50	50	B	50	50	Civilians on both sides suffer which should motivate peace efforts	Yes	No	No		OutcomeIsraelisPre|OutcomePalestiniansPre	OutcomePalestiniansPost|OutcomeIsraelisPost	29	Bachelor's degree	Male	$150,000 or more	Judaism	2	2	2	50	50	50	50	0.25	0.25	0.5	0.5	0.5
I AGREE to participate	A	61	75	B	64	68	C	Medium impact	27	Bachelor's degree	Male	Judaism	2	Strongly agree	Agree	Strongly agree	Agree	$50,000-$74,999	Democrats	B	69	72	A	57	59	Civilians on both sides suffer which should motivate peace efforts	Yes	No	No		OutcomePalestiniansPre|OutcomeIsraelisPre	OutcomePalestiniansPost|OutcomeIsraelisPost	27	Bachelor's degree	Male	$50,000-$74,999	Judaism	2	2	1	64	61	68	75	0.25	0	0.64	0.61	0.68
[truncated: 56 more columns]
