# Supplementary material for: Appeals to shared suffering in the context of the Israeli-Palestinian conflict
Source: PLoS One. 2025 Oct 6;20(10):e0332197. doi: 10.1371/journal.pone.0332197 (PMC12500118; doi:10.1371/journal.pone.0332197)
Supplement: S4 File — (XLSX) [file pone.0332197.s007.xlsx]

## Sheet: Sheet1
consent	fusionPalPre	trustPalPre_1	friendshipPalPre_1	fusionIsrPre	trustIsrPre_1	friendshipIsrPre_1	fusionFamily	psyImpact	age	education	gender	religion	politicalSpectrum_1	attentionCheck_1	attentionCheck_2	attentionCheck_3	attentionCheck_4	income	party	fusionPalPost	trustPalPost_1	friendshipPalPost_1	fusionIsrPost	trustIsrPost_1	friendshipIsrPost_1	comprehensionCheck	technicalWatch	technicalSound	technicalGeneral	bugReport	orderPre	orderPost
I AGREE to participate	A	10	51	A	10	51	E	Little impact	37	High school degree	Male	Christianity	8	Disagree	Agree	Strongly agree	Strongly agree	$75,000-$99,999	Republicans	A	10	51	A	10	51	Civilians on both sides suffer which should motivate peace efforts	Yes	No	No		OutcomePalestiniansPre|OutcomeIsraelisPre	OutcomeIsraelisPost|OutcomePalestiniansPost
I AGREE to participate	C	70	69	C	79	81	E	No impact	43	High school degree	Male	Christianity	10	Strongly disagree	Strongly agree	Strongly agree	Strongly agree	Less than $25,000	Republicans	C	71	71	D	85	86	Civilians on both sides suffer which should motivate peace efforts	Yes	No	No		OutcomePalestiniansPre|OutcomeIsraelisPre	OutcomeIsraelisPost|OutcomePalestiniansPost
I AGREE to participate	A	50	60	A	50	60	C	No impact	37	High school degree	Male	No Religion	2	Agree	Neither agree nor disagree	Strongly agree	Strongly agree	$25,000-$49,999	Other party	A	50	55	A	50	55	Civilians on both sides suffer which should motivate peace efforts	Yes	No	No		OutcomeIsraelisPre|OutcomePalestiniansPre	OutcomeIsraelisPost|OutcomePalestiniansPost
I AGREE to participate	B	50	80	B	50	80	B	No impact	27	Bachelor's degree	Male	Christianity	7	Disagree	Agree	Strongly agree	Strongly agree	$25,000-$49,999	Republicans	B	50	80	B	50	80	Civilians on both sides suffer which should motivate peace efforts	Yes	No	No		OutcomeIsraelisPre|OutcomePalestiniansPre	OutcomePalestiniansPost|OutcomeIsraelisPost
I AGREE to participate	A	100	100	A	100	100	E	Strong impact	25	High school degree	Female	Christianity	5	Neither agree nor disagree	Neither agree nor disagree	Strongly agree	Strongly agree	$25,000-$49,999	No party	C	100	100	C	100	100	Civilians on both sides suffer which should motivate peace efforts	Yes	No	No		OutcomeIsraelisPre|OutcomePalestiniansPre	OutcomeIsraelisPost|OutcomePalestiniansPost
I AGREE to participate	A	81	75	A	81	71	C	No impact	58	Bachelor's degree	Male	No Religion	4	Neither agree nor disagree	Disagree	Strongly disagree	Agree	Less than $25,000	Democrats	A	81	76	A	81	76	Civilians on both sides suffer which should motivate peace efforts	Yes	No	No		OutcomeIsraelisPre|OutcomePalestiniansPre	OutcomeIsraelisPost|OutcomePalestiniansPost
I AGREE to participate	A	50	50	A	50	50	C	Medium impact	33	High school degree	Female	My religious and spiritual beliefs are hard to classify	5	Disagree	Agree	Strongly disagree	Neither agree nor disagree	Less than $25,000	No party	A	50	50	A	50	50	Civilians on both sides suffer which should motivate peace efforts	Yes	No	No		OutcomePalestiniansPre|OutcomeIsraelisPre	OutcomeIsraelisPost|OutcomePalestiniansPost
I AGREE to participate	A	40	31	A	40	30	E	Little impact	45	Master's degree	Female	Christianity	5	Agree	Strongly agree	Strongly agree	Strongly agree	$75,000-$99,999	Democrats	A	40	30	A	40	30	Civilians on both sides suffer which should motivate peace efforts	Yes	No	No		OutcomePalestiniansPre|OutcomeIsraelisPre	OutcomePalestiniansPost|OutcomeIsraelisPost
I AGREE to participate	A	60	70	A	20	65	E	No impact	26	Bachelor's degree	Male	Christianity	5	Neither agree nor disagree	Agree	Strongly agree	Strongly agree	$75,000-$99,999	Other party	A	60	76	A	25	60	Civilians on both sides suffer which should motivate peace efforts	Yes	No	No		OutcomePalestiniansPre|OutcomeIsraelisPre	OutcomeIsraelisPost|OutcomePalestiniansPost
I AGREE to participate	B	58	77	A	50	67	D	Little impact	24	Bachelor's degree	Female	No Religion	1	Disagree	Disagree	Strongly agree	Agree	$100,000-$149,999	Democrats	B	60	77	A	50	61	Civilians on both sides suffer which should motivate peace efforts	Yes	No	No		OutcomeIsraelisPre|OutcomePalestiniansPre	OutcomeIsraelisPost|OutcomePalestiniansPost
I AGREE to participate	C	65	94	C	51	84	D	Strong impact	30	High school degree	Female	No Religion	6	Agree	Agree	Strongly agree	Agree	$25,000-$49,999	No party	D	70	89	D	68	91	Civilians on both sides suffer which should motivate peace efforts	Yes	No	No		OutcomePalestiniansPre|OutcomeIsraelisPre	OutcomePalestiniansPost|OutcomeIsraelisPost
I AGREE to participate	B	64	49	C	76	67	E	Medium impact	50	Bachelor's degree	Female	Christianity	2	Neither agree nor disagree	Agree	Strongly agree	Strongly agree	$150,000 or more	Democrats	C	69	55	D	71	63	Civilians on both sides suffer which should motivate peace efforts	Yes	No	No		OutcomePalestiniansPre|OutcomeIsraelisPre	OutcomeIsraelisPost|OutcomePalestiniansPost
I AGREE to participate	C	41	33	D	51	62	D	Medium impact	35	Bachelor's degree	Female	Christianity	9	Disagree	Neither agree nor disagree	Strongly agree	Agree	$150,000 or more	Republicans	D	56	67	C	56	56	Civilians on both sides suffer which should motivate peace efforts	Yes	Yes	Yes	The video froze up in parts, so it was hard to catch everything that was being said.	OutcomeIsraelisPre|OutcomePalestiniansPre	OutcomePalestiniansPost|OutcomeIsraelisPost
I AGREE to participate	A	70	100	A	38	39	A	Strong impact	44	High school degree	Female	No Religion	1	Disagree	Agree	Strongly agree	Neither agree nor disagree	$50,000-$74,999	No party	A	71	71	A	40	39	Civilians on both sides suffer which should motivate peace efforts	Yes	No	No		OutcomePalestiniansPre|OutcomeIsraelisPre	OutcomePalestiniansPost|OutcomeIsraelisPost
I AGREE to participate	A	25	60	A	50	60	B	Medium impact	44	Bachelor's degree	Male	Christianity	3	Neither agree nor disagree	Neither agree nor disagree	Strongly agree	Disagree	$50,000-$74,999	Democrats	A	24	60	A	50	60	Civilians on both sides suffer which should motivate peace efforts	Yes	No	No		OutcomePalestiniansPre|OutcomeIsraelisPre	OutcomePalestiniansPost|OutcomeIsraelisPost
I AGREE to participate	C	51	100	C	50	100	E	Medium impact	48	High school degree	Female	Christianity	8	Agree	Agree	Strongly agree	Strongly agree	$25,000-$49,999	Democrats	C	49	50	C	52	48	Civilians on both sides suffer which should motivate peace efforts	Yes	No	No		OutcomePalestiniansPre|OutcomeIsraelisPre	OutcomeIsraelisPost|OutcomePalestiniansPost
I AGREE to participate	A	50	46	C	81	87	E	Medium impact	46	Bachelor's degree	Female	No Religion	5	Agree	Neither agree nor disagree	Strongly agree	Strongly agree	$75,000-$99,999	Democrats	C	57	45	D	74	87	Civilians on both sides suffer which should motivate peace efforts	Yes	No	No		OutcomeIsraelisPre|OutcomePalestiniansPre	OutcomeIsraelisPost|OutcomePalestiniansPost
I AGREE to participate	A	61	64	A	61	62	D	No impact	28	High school degree	Male	No Religion	4	Disagree	Agree	Strongly agree	Strongly agree	$100,000-$149,999	Democrats	A	60	61	A	61	60	Civilians on both sides suffer which should motivate peace efforts	Yes	No	No		OutcomePalestiniansPre|OutcomeIsraelisPre	OutcomePalestiniansPost|OutcomeIsraelisPost
I AGREE to participate	B	50	50	B	50	50	E	Medium impact	31	High school degree	Male	No Religion	1	Disagree	Neither agree nor disagree	Strongly agree	Strongly agree	Less than $25,000	Democrats	B	50	50	B	50	50	Civilians on both sides suffer which should motivate peace efforts	Yes	No	No		OutcomeIsraelisPre|OutcomePalestiniansPre	OutcomeIsraelisPost|OutcomePalestiniansPost
I AGREE to participate	C	33	75	C	62	78	E	Little impact	30	High school degree	Female	My religious and spiritual beliefs are hard to classify	5	Neither agree nor disagree	Agree	Strongly agree	Strongly agree	$50,000-$74,999	No party	D	44	71	D	58	69	Civilians on both sides suffer which should motivate peace efforts	Yes	No	No		OutcomePalestiniansPre|OutcomeIsraelisPre	OutcomePalestiniansPost|OutcomeIsraelisPost
I AGREE to participate	B	42	25	C	81	81	D	Medium impact	57	High school degree	Female	Christianity	8	Neither agree nor disagree	Agree	Strongly agree	Strongly agree	$25,000-$49,999	Republicans	C	50	50	D	77	81	Civilians on both sides suffer which should motivate peace efforts	Yes	No	No		OutcomeIsraelisPre|OutcomePalestiniansPre	OutcomeIsraelisPost|OutcomePalestiniansPost
I AGREE to participate	D	79	70	D	80	73	B	Little impact	52	High school degree	Other	No Religion	5	Strongly disagree	Neither agree nor disagree	Strongly agree	Agree	$25,000-$49,999	Republicans	D	75	93	D	72	89	The UK government should support Israel	Yes	No	No		OutcomeIsraelisPre|OutcomePalestiniansPre	OutcomePalestiniansPost|OutcomeIsraelisPost
I AGREE to participate	B	19	50	B	19	51	E	Medium impact	59	High school degree	Female	Christianity	3	Disagree	Agree	Strongly agree	Strongly agree	$25,000-$49,999	Democrats	B	19	19	B	19	19	Civilians on both sides suffer which should motivate peace efforts	Yes	No	No		OutcomePalestiniansPre|OutcomeIsraelisPre	OutcomePalestiniansPost|OutcomeIsraelisPost
I AGREE to participate	A	50	50	A	50	50	E	Little impact	22	High school degree	Male	No Religion	5	Agree	Agree	Strongly agree	Strongly agree	Less than $25,000	Democrats	B	55	60	B	55	60	Civilians on both sides suffer which should motivate peace efforts	Yes	No	No		OutcomeIsraelisPre|OutcomePalestiniansPre	OutcomeIsraelisPost|OutcomePalestiniansPost
I AGREE to participate	A	50	50	A	50	50	D	No impact	39	High school degree	Female	No Religion	6	Strongly disagree	Neither agree nor disagree	Strongly agree	Agree	$25,000-$49,999	No party	B	50	50	B	50	50	Civilians on both sides suffer which should motivate peace efforts	Yes	No	No		OutcomeIsraelisPre|OutcomePalestiniansPre	OutcomePalestiniansPost|OutcomeIsraelisPost
I AGREE to participate	A	1	1	A	1	7	E	No impact	26	Bachelor's degree	Female	Christianity	5	Strongly disagree	Neither agree nor disagree	Strongly agree	Strongly agree	$25,000-$49,999	Democrats	A	3	2	A	1	1	Civilians on both sides suffer which should motivate peace efforts	Yes	No	No		OutcomeIsraelisPre|OutcomePalestiniansPre	OutcomePalestiniansPost|OutcomeIsraelisPost
I AGREE to participate	A	50	60	A	50	60	D	Medium impact	26	Bachelor's degree	Male	No Religion	2	Agree	Agree	Strongly agree	Strongly agree	$150,000 or more	Democrats	A	50	60	A	50	60	Civilians on both sides suffer which should motivate peace efforts	Yes	No	No		OutcomeIsraelisPre|OutcomePalestiniansPre	OutcomeIsraelisPost|OutcomePalestiniansPost
I AGREE to participate	A	42	43	A	39	45	D	Little impact	64	Bachelor's degree	Female	Christianity	6	Agree	Agree	Strongly agree	Agree	$75,000-$99,999	Republicans	A	41	47	A	44	41	Civilians on both sides suffer which should motivate peace efforts	Yes	No	No		OutcomeIsraelisPre|OutcomePalestiniansPre	OutcomePalestiniansPost|OutcomeIsraelisPost
I AGREE to participate	A	30	80	A	30	80	E	Strong impact	56	High school degree	Female	Other religion	5	Agree	Agree	Strongly agree	Strongly agree	$75,000-$99,999	No party	A	31	70	A	20	80	Civilians on both sides suffer which should motivate peace efforts	Yes	No	No		OutcomePalestiniansPre|OutcomeIsraelisPre	OutcomePalestiniansPost|OutcomeIsraelisPost
I AGREE to participate	C	68	68	C	62	72	A	No impact	43	High school degree	Male	No Religion	5	Neither agree nor disagree	Agree	Strongly agree	Strongly agree	$25,000-$49,999	No party	C	70	69	C	69	69	Civilians on both sides suffer which should motivate peace efforts	Yes	No	No		OutcomeIsraelisPre|OutcomePalestiniansPre	OutcomeIsraelisPost|OutcomePalestiniansPost
I AGREE to participate	A	64	76	A	68	76	D	Little impact	35	High school degree	Female	My religious and spiritual beliefs are hard to classify	3	Agree	Agree	Strongly agree	Strongly agree	$100,000-$149,999	Democrats	B	71	81	B	73	80	Civilians on both sides suffer which should motivate peace efforts	Yes	No	No		OutcomePalestiniansPre|OutcomeIsraelisPre	OutcomeIsraelisPost|OutcomePalestiniansPost
I AGREE to participate	A	50	50	A	50	50	D	Little impact	55	High school degree	Female	Christianity	6	Agree	Agree	Strongly agree	Strongly agree	$75,000-$99,999	Republicans	A	50	50	A	50	50	Civilians on both sides suffer which should motivate peace efforts	Yes	No	No		OutcomePalestiniansPre|OutcomeIsraelisPre	OutcomeIsraelisPost|OutcomePalestiniansPost
I AGREE to participate	B	60	60	A	0	0	D	Medium impact	23	High school degree	Male	No Religion	2	Agree	Neither agree nor disagree	Strongly agree	Agree	$25,000-$49,999	Democrats	C	70	70	A	0	0	Civilians on both sides suffer which should motivate peace efforts	Yes	No	No		OutcomeIsraelisPre|OutcomePalestiniansPre	OutcomePalestiniansPost|OutcomeIsraelisPost
I AGREE to participate	A	61	70	A	40	50	D	No impact	34	Less than high school degree	Male	Christianity	8	Agree	Agree	Strongly agree	Strongly agree	$75,000-$99,999	No party	A	60	50	A	40	40	Civilians on both sides suffer which should motivate peace efforts	Yes	No	No		OutcomePalestiniansPre|OutcomeIsraelisPre	OutcomeIsraelisPost|OutcomePalestiniansPost
I AGREE to participate	A	19	28	B	29	30	D	Medium impact	68	Master's degree	Female	Christianity	2	Disagree	Agree	Strongly agree	Strongly agree	$25,000-$49,999	Democrats	B	21	31	B	30	30	Civilians on both sides suffer which should motivate peace efforts	Yes	No	No		OutcomeIsraelisPre|OutcomePalestiniansPre	OutcomeIsraelisPost|OutcomePalestiniansPost
I AGREE to participate	A	50	80	B	50	85	E	Strong impact	35	High school degree	Male	No Religion	1	Disagree	Agree	Strongly agree	Disagree	$25,000-$49,999	Democrats	C	60	80	B	30	50	Civilians on both sides suffer which should motivate peace efforts	Yes	No	No		OutcomePalestiniansPre|OutcomeIsraelisPre	OutcomeIsraelisPost|OutcomePalestiniansPost
I AGREE to participate	D	100	100	C	100	100	A	Strong impact	37	High school degree	Other	No Religion	1	Neither agree nor disagree	Agree	Strongly agree	Disagree	$25,000-$49,999	No party	D	100	100	D	100	100	Civilians on both sides suffer which should motivate peace efforts	Yes	No	No		OutcomeIsraelisPre|OutcomePalestiniansPre	OutcomePalestiniansPost|OutcomeIsraelisPost
I AGREE to participate	A	76	50	A	82	52	D	Strong impact	63	Bachelor's degree	Male	Christianity	9	Agree	Strongly agree	Strongly agree	Strongly agree	Less than $25,000	Democrats	C	63	50	C	81	55	Civilians on both sides suffer which should motivate peace efforts	Yes	No	No		OutcomeIsraelisPre|OutcomePalestiniansPre	OutcomeIsraelisPost|OutcomePalestiniansPost
I AGREE to participate	A	62	82	A	84	85	C	Little impact	36	Bachelor's degree	Female	No Religion	2	Agree	Neither agree nor disagree	Strongly agree	Agree	Less than $25,000	Democrats	A	80	80	A	76	75	Civilians on both sides suffer which should motivate peace efforts	Yes	No	No		OutcomePalestiniansPre|OutcomeIsraelisPre	OutcomeIsraelisPost|OutcomePalestiniansPost
I AGREE to participate	C	70	71	D	100	100	E	Little impact	66	Bachelor's degree	Male	No Religion	1	Agree	Disagree	Strongly agree	Strongly agree	$25,000-$49,999	Democrats	D	85	81	D	100	100	Civilians on both sides suffer which should motivate peace efforts	Yes	No	No		OutcomeIsraelisPre|OutcomePalestiniansPre	OutcomeIsraelisPost|OutcomePalestiniansPost
I AGREE to participate	A	30	35	A	30	70	E	No impact	66	High school degree	Male	Christianity	2	Disagree	Strongly agree	Strongly agree	Strongly agree	$25,000-$49,999	Democrats	B	56	66	B	60	71	Civilians on both sides suffer which should motivate peace efforts	Yes	No	No		OutcomeIsraelisPre|OutcomePalestiniansPre	OutcomeIsraelisPost|OutcomePalestiniansPost
I AGREE to participate	B	77	80	A	50	40	C	No impact	24	High school degree	Male	No Religion	1	Disagree	Disagree	Strongly agree	Disagree	$50,000-$74,999	Democrats	B	70	81	A	42	50	Civilians on both sides suffer which should motivate peace efforts	Yes	No	No		OutcomePalestiniansPre|OutcomeIsraelisPre	OutcomePalestiniansPost|OutcomeIsraelisPost
I AGREE to participate	A	52	43	B	63	70	A	Medium impact	49	High school degree	Female	Christianity	5	Agree	Agree	Strongly agree	Agree	Less than $25,000	Democrats	A	50	54	B	66	66	Civilians on both sides suffer which should motivate peace efforts	Yes	No	No		OutcomePalestiniansPre|OutcomeIsraelisPre	OutcomePalestiniansPost|OutcomeIsraelisPost
I AGREE to participate	D	73	77	A	7	8	E	Strong impact	54	Bachelor's degree	Male	Christianity	8	Strongly disagree	Disagree	Strongly agree	Disagree	$100,000-$149,999	Democrats	E	86	79	A	2	2	Civilians on both sides suffer which should motivate peace efforts	Yes	No	No		OutcomePalestiniansPre|OutcomeIsraelisPre	OutcomePalestiniansPost|OutcomeIsraelisPost
I AGREE to participate	A	50	50	A	50	50	E	No impact	31	Master's degree	Female	Christianity	5	Strongly agree	Agree	Strongly agree	Strongly agree	Prefer not to say	No party	A	50	50	A	50	49	Civilians on both sides suffer which should motivate peace efforts	Yes	No	No		OutcomeIsraelisPre|OutcomePalestiniansPre	OutcomeIsraelisPost|OutcomePalestiniansPost
I AGREE to participate	A	80	82	A	81	81	C	Medium impact	36	Bachelor's degree	Female	Christianity	3	Neither agree nor disagree	Neither agree nor disagree	Strongly agree	Agree	$100,000-$149,999	Democrats	A	82	82	A	81	81	Civilians on both sides suffer which should motivate peace efforts	Yes	No	No		OutcomePalestiniansPre|OutcomeIsraelisPre	OutcomePalestiniansPost|OutcomeIsraelisPost
I AGREE to participate	A	60	43	A	62	42	E	Little impact	27	High school degree	Male	No Religion	5	Neither agree nor disagree	Agree	Strongly agree	Strongly agree	$75,000-$99,999	Democrats	A	57	37	A	59	39	Civilians on both sides suffer which should motivate peace efforts	Yes	No	No		OutcomeIsraelisPre|OutcomePalestiniansPre	OutcomeIsraelisPost|OutcomePalestiniansPost
I AGREE to participate	B	50	80	A	50	80	A	Medium impact	36	High school degree	Other	No Religion	1	Neither agree nor disagree	Neither agree nor disagree	Strongly agree	Strongly disagree	Less than $25,000	Democrats	B	50	80	A	50	80	Civilians on both sides suffer which should motivate peace efforts	Yes	No	No		OutcomePalestiniansPre|OutcomeIsraelisPre	OutcomePalestiniansPost|OutcomeIsraelisPost
I AGREE to participate	A	23	34	A	50	79	D	Medium impact	50	Bachelor's degree	Female	Christianity	6	Neither agree nor disagree	Agree	Strongly agree	Strongly agree	$150,000 or more	Republicans	B	26	34	B	51	70	Civilians on both sides suffer which should motivate peace efforts	Yes	No	No		OutcomeIsraelisPre|OutcomePalestiniansPre	OutcomePalestiniansPost|OutcomeIsraelisPost
I AGREE to participate	A	0	0	A	0	0	A	Strong impact	38	High school degree	Female	No Religion	6	Strongly disagree	Strongly agree	Strongly agree	Strongly agree	$25,000-$49,999	Democrats	A	0	0	A	0	0	Civilians on both sides suffer which should motivate peace efforts	Yes	No	No		OutcomePalestiniansPre|OutcomeIsraelisPre	OutcomeIsraelisPost|OutcomePalestiniansPost
I AGREE to participate	B	50	50	B	50	50	D	Medium impact	33	High school degree	Male	No Religion	3	Neither agree nor disagree	Agree	Strongly agree	Agree	$25,000-$49,999	Democrats	C	50	50	C	50	50	Civilians on both sides suffer which should motivate peace efforts	Yes	No	No		OutcomePalestiniansPre|OutcomeIsraelisPre	OutcomeIsraelisPost|OutcomePalestiniansPost
I AGREE to participate	B	72	59	A	50	36	D	Little impact	36	High school degree	Male	No Religion	4	Disagree	Strongly disagree	Strongly agree	Agree	$50,000-$74,999	Democrats	B	67	46	A	50	36	Civilians on both sides suffer which should motivate peace efforts	Yes	No	No		OutcomeIsraelisPre|OutcomePalestiniansPre	OutcomeIsraelisPost|OutcomePalestiniansPost
I AGREE to participate	C	25	80	B	20	70	D	Medium impact	38	High school degree	Male	No Religion	2	Agree	Agree	Strongly agree	Agree	Less than $25,000	Democrats	C	20	80	B	20	75	Civilians on both sides suffer which should motivate peace efforts	Yes	No	No		OutcomeIsraelisPre|OutcomePalestiniansPre	OutcomePalestiniansPost|OutcomeIsraelisPost
I AGREE to participate	B	29	30	C	50	50	E	No impact	46	High school degree	Male	Christianity	10	Neither agree nor disagree	Agree	Strongly agree	Strongly agree	$100,000-$149,999	Republicans	A	30	30	B	50	50	The UK government should support Israel	Yes	No	No		OutcomeIsraelisPre|OutcomePalestiniansPre	OutcomePalestiniansPost|OutcomeIsraelisPost
I AGREE to participate	A	47	91	A	55	85	E	No impact	29	High school degree	Female	No Religion	5	Neither agree nor disagree	Agree	Strongly agree	Agree	$25,000-$49,999	No party	A	53	93	A	50	95	Civilians on both sides suffer which should motivate peace efforts	Yes	No	No		OutcomePalestiniansPre|OutcomeIsraelisPre	OutcomePalestiniansPost|OutcomeIsraelisPost
I AGREE to participate	A	50	50	A	50	50	B	Little impact	43	High school degree	Female	Christianity	5	Strongly disagree	Agree	Strongly agree	Agree	$150,000 or more	Republicans	A	50	50	A	50	50	Civilians on both sides suffer which should motivate peace efforts	Yes	No	No		OutcomeIsraelisPre|OutcomePalestiniansPre	OutcomeIsraelisPost|OutcomePalestiniansPost
I AGREE to participate	A	41	46	B	50	54	E	Little impact	29	High school degree	Male	Christianity	8	Agree	Neither agree nor disagree	Strongly agree	Strongly agree	$100,000-$149,999	Republicans	A	43	43	B	53	53	Civilians on both sides suffer which should motivate peace efforts	Yes	No	No		OutcomeIsraelisPre|OutcomePalestiniansPre	OutcomeIsraelisPost|OutcomePalestiniansPost
I AGREE to participate	A	50	50	A	50	50	E	Little impact	57	Bachelor's degree	Female	My religious and spiritual beliefs are hard to classify	2	Neither agree nor disagree	Agree	Strongly agree	Agree	$50,000-$74,999	Democrats	A	50	50	A	50	50	Civilians on both sides suffer which should motivate peace efforts	Yes	No	No		OutcomeIsraelisPre|OutcomePalestiniansPre	OutcomeIsraelisPost|OutcomePalestiniansPost
I AGREE to participate	A	18	50	A	20	51	E	No impact	58	High school degree	Female	Christianity	10	Disagree	Agree	Strongly agree	Strongly agree	$25,000-$49,999	Republicans	A	21	51	A	20	49	Civilians on both sides suffer which should motivate peace efforts	Yes	No	No		OutcomeIsraelisPre|OutcomePalestiniansPre	OutcomePalestiniansPost|OutcomeIsraelisPost
I AGREE to participate	A	50	51	A	48	50	D	No impact	51	Master's degree	Female	Christianity	5	Agree	Agree	Strongly agree	Strongly agree	$75,000-$99,999	Democrats	A	52	53	A	52	50	Civilians on both sides suffer which should motivate peace efforts	Yes	No	No		OutcomeIsraelisPre|OutcomePalestiniansPre	OutcomePalestiniansPost|OutcomeIsraelisPost
I AGREE to participate	A	1	1	A	11	12	C	No impact	31	High school degree	Female	Christianity	5	Disagree	Agree	Strongly agree	Strongly agree	Less than $25,000	Democrats	A	11	17	A	27	17	Civilians on both sides suffer which should motivate peace efforts	Yes	Yes	No	The sound kept going out.	OutcomeIsraelisPre|OutcomePalestiniansPre	OutcomeIsraelisPost|OutcomePalestiniansPost
I AGREE to participate	A	30	19	C	80	72	E	Medium impact	38	High school degree	Female	Christianity	5	Strongly agree	Neither agree nor disagree	Strongly agree	Strongly agree	$50,000-$74,999	No party	B	48	46	C	82	81	Civilians on both sides suffer which should motivate peace efforts	Yes	No	No		OutcomePalestiniansPre|OutcomeIsraelisPre	OutcomeIsraelisPost|OutcomePalestiniansPost
I AGREE to participate	B	97	100	B	97	100	D	Medium impact	52	High school degree	Female	Christianity	2	Strongly disagree	Strongly disagree	Strongly agree	Strongly agree	Less than $25,000	No party	E	100	100	E	100	100	Civilians on both sides suffer which should motivate peace efforts	Yes	No	No		OutcomeIsraelisPre|OutcomePalestiniansPre	OutcomePalestiniansPost|OutcomeIsraelisPost
I AGREE to participate	A	50	100	A	50	100	C	Strong impact	28	Master's degree	Female	No Religion	2	Agree	Neither agree nor disagree	Strongly agree	Strongly agree	$100,000-$149,999	Democrats	A	50	100	A	50	100	Civilians on both sides suffer which should motivate peace efforts	Yes	No	No		OutcomePalestiniansPre|OutcomeIsraelisPre	OutcomeIsraelisPost|OutcomePalestiniansPost
I AGREE to participate	C	51	51	C	51	50	C	No impact	30	Bachelor's degree	Male	Christianity	5	Neither agree nor disagree	Neither agree nor disagree	Strongly agree	Neither agree nor disagree	$150,000 or more	No party	C	51	50	C	50	50	Civilians on both sides suffer which should motivate peace efforts	Yes	No	No		OutcomePalestiniansPre|OutcomeIsraelisPre	OutcomeIsraelisPost|OutcomePalestiniansPost
I AGREE to participate	B	34	29	B	28	22	C	Little impact	31	Master's degree	Female	Christianity	3	Disagree	Agree	Strongly agree	Agree	$100,000-$149,999	Democrats	B	33	30	B	30	25	Civilians on both sides suffer which should motivate peace efforts	Yes	No	No		OutcomeIsraelisPre|OutcomePalestiniansPre	OutcomePalestiniansPost|OutcomeIsraelisPost
I AGREE to participate	C	80	90	C	80	90	E	Medium impact	64	High school degree	Male	Christianity	2	Neither agree nor disagree	Neither agree nor disagree	Strongly agree	Strongly agree	$50,000-$74,999	Democrats	C	80	90	C	80	90	Civilians on both sides suffer which should motivate peace efforts	Yes	No	No		OutcomeIsraelisPre|OutcomePalestiniansPre	OutcomeIsraelisPost|OutcomePalestiniansPost
I AGREE to participate	A	14	75	B	29	71	E	Medium impact	43	High school degree	Female	Christianity	7	Disagree	Agree	Strongly agree	Strongly agree	$75,000-$99,999	Republicans	B	25	75	B	35	88	Civilians on both sides suffer which should motivate peace efforts	Yes	No	No		OutcomeIsraelisPre|OutcomePalestiniansPre	OutcomePalestiniansPost|OutcomeIsraelisPost
I AGREE to participate	D	65	65	D	71	71	E	No impact	42	High school degree	Male	Christianity	4	Disagree	Agree	Strongly agree	Strongly agree	$50,000-$74,999	Democrats	D	70	70	D	71	71	Civilians on both sides suffer which should motivate peace efforts	Yes	No	No		OutcomeIsraelisPre|OutcomePalestiniansPre	OutcomeIsraelisPost|OutcomePalestiniansPost
I AGREE to participate	A	50	50	A	50	50	E	No impact	43	High school degree	Male	No Religion	5	Strongly disagree	Agree	Strongly agree	Strongly agree	$25,000-$49,999	Democrats	A	50	50	A	50	50	Civilians on both sides suffer which should motivate peace efforts	Yes	No	No		OutcomePalestiniansPre|OutcomeIsraelisPre	OutcomePalestiniansPost|OutcomeIsraelisPost
I AGREE to participate	C	40	45	D	76	80	E	Strong impact	42	Master's degree	Male	Christianity	1	Agree	Agree	Strongly agree	Strongly agree	$100,000-$149,999	Democrats	D	80	80	D	80	80	Civilians on both sides suffer which should motivate peace efforts	Yes	No	No		OutcomeIsraelisPre|OutcomePalestiniansPre	OutcomePalestiniansPost|OutcomeIsraelisPost
I AGREE to participate	A	50	80	C	88	92	E	Medium impact	52	Bachelor's degree	Female	Christianity	7	Agree	Agree	Strongly agree	Strongly agree	$75,000-$99,999	Democrats	C	75	77	C	83	84	Civilians on both sides suffer which should motivate peace efforts	Yes	No	No		OutcomePalestiniansPre|OutcomeIsraelisPre	OutcomePalestiniansPost|OutcomeIsraelisPost
I AGREE to participate	B	80	80	B	80	80	E	Medium impact	43	High school degree	Male	No Religion	2	Neither agree nor disagree	Neither agree nor disagree	Strongly agree	Strongly agree	$50,000-$74,999	Democrats	C	80	80	C	80	80	Civilians on both sides suffer which should motivate peace efforts	Yes	No	No		OutcomeIsraelisPre|OutcomePalestiniansPre	OutcomePalestiniansPost|OutcomeIsraelisPost
I AGREE to participate	A	10	3	B	10	3	E	Medium impact	42	More than master's degree	Female	Christianity	4	Neither agree nor disagree	Agree	Strongly disagree	Agree	$150,000 or more	Democrats	A	3	2	B	6	2	Civilians on both sides suffer which should motivate peace efforts	Yes	No	No		OutcomePalestiniansPre|OutcomeIsraelisPre	OutcomePalestiniansPost|OutcomeIsraelisPost
I AGREE to participate	B	50	65	B	48	57	D	Little impact	26	Master's degree	Female	No Religion	3	Agree	Agree	Strongly agree	Strongly agree	$50,000-$74,999	Democrats	B	46	42	B	51	61	Civilians on both sides suffer which should motivate peace efforts	Yes	No	No		OutcomePalestiniansPre|OutcomeIsraelisPre	OutcomePalestiniansPost|OutcomeIsraelisPost
I AGREE to participate	B	50	70	B	20	25	C	Strong impact	30	Master's degree	Male	No Religion	2	Disagree	Disagree	Strongly agree	Agree	Less than $25,000	Democrats	B	50	71	B	20	25	Civilians on both sides suffer which should motivate peace efforts	Yes	No	No		OutcomeIsraelisPre|OutcomePalestiniansPre	OutcomePalestiniansPost|OutcomeIsraelisPost
I AGREE to participate	B	50	85	A	35	50	E	Medium impact	36	Bachelor's degree	Female	My religious and spiritual beliefs are hard to classify	1	Neither agree nor disagree	Strongly agree	Strongly agree	Strongly agree	$50,000-$74,999	Democrats	B	50	85	B	40	60	Civilians on both sides suffer which should motivate peace efforts	Yes	No	No		OutcomePalestiniansPre|OutcomeIsraelisPre	OutcomePalestiniansPost|OutcomeIsraelisPost
I AGREE to participate	A	2	49	A	2	51	E	No impact	47	High school degree	Female	Christianity	6	Neither agree nor disagree	Strongly disagree	Strongly agree	Strongly agree	$25,000-$49,999	No party	A	2	49	A	2	51	Civilians on both sides suffer which should motivate peace efforts	Yes	No	No		OutcomeIsraelisPre|OutcomePalestiniansPre	OutcomePalestiniansPost|OutcomeIsraelisPost
I AGREE to participate	A	59	68	A	68	75	E	Little impact	47	High school degree	Female	No Religion	6	Neither agree nor disagree	Neither agree nor disagree	Strongly agree	Strongly agree	$25,000-$49,999	No party	D	83	87	D	78	85	Civilians on both sides suffer which should motivate peace efforts	Yes	No	No		OutcomePalestiniansPre|OutcomeIsraelisPre	OutcomePalestiniansPost|OutcomeIsraelisPost
I AGREE to participate	A	69	86	A	67	83	E	Medium impact	63	Bachelor's degree	Male	No Religion	3	Disagree	Neither agree nor disagree	Strongly agree	Strongly agree	$100,000-$149,999	Democrats	B	72	81	B	73	83	Civilians on both sides suffer which should motivate peace efforts	Yes	No	No		OutcomePalestiniansPre|OutcomeIsraelisPre	OutcomeIsraelisPost|OutcomePalestiniansPost
I AGREE to participate	B	55	18	D	100	100	E	No impact	33	High school degree	Male	Christianity	9	Strongly disagree	Strongly agree	Strongly agree	Strongly agree	Less than $25,000	No party	B	41	33	E	100	100	Civilians on both sides suffer which should motivate peace efforts	Yes	No	No		OutcomePalestiniansPre|OutcomeIsraelisPre	OutcomeIsraelisPost|OutcomePalestiniansPost
I AGREE to participate	A	50	50	C	60	60	E	Little impact	56	Bachelor's degree	Male	Christianity	5	Agree	Agree	Strongly agree	Strongly agree	$25,000-$49,999	No party	A	50	50	C	60	60	Civilians on both sides suffer which should motivate peace efforts	Yes	No	No		OutcomePalestiniansPre|OutcomeIsraelisPre	OutcomeIsraelisPost|OutcomePalestiniansPost
I AGREE to participate	A	29	39	A	28	31	C	Little impact	42	Bachelor's degree	Female	No Religion	4	Neither agree nor disagree	Disagree	Strongly agree	Agree	$150,000 or more	Democrats	B	46	48	B	47	49	Civilians on both sides suffer which should motivate peace efforts	Yes	No	No		OutcomePalestiniansPre|OutcomeIsraelisPre	OutcomeIsraelisPost|OutcomePalestiniansPost
I AGREE to participate	A	62	68	B	65	69	E	Little impact	38	Master's degree	Male	No Religion	3	Disagree	Strongly agree	Strongly agree	Strongly agree	$150,000 or more	Democrats	C	77	85	C	84	82	Civilians on both sides suffer which should motivate peace efforts	Yes	No	No		OutcomePalestiniansPre|OutcomeIsraelisPre	OutcomePalestiniansPost|OutcomeIsraelisPost
I AGREE to participate	C	50	80	C	50	85	C	Strong impact	33	Bachelor's degree	Male	No Religion	1	Agree	Neither agree nor disagree	Strongly agree	Neither agree nor disagree	$25,000-$49,999	Democrats	C	50	85	C	50	85	Civilians on both sides suffer which should motivate peace efforts	Yes	No	No		OutcomePalestiniansPre|OutcomeIsraelisPre	OutcomePalestiniansPost|OutcomeIsraelisPost
I AGREE to participate	A	0	0	E	100	100	A	Medium impact	62	Bachelor's degree	Female	Christianity	10	Strongly disagree	Agree	Strongly agree	Neither agree nor disagree	$75,000-$99,999	Republicans	A	0	0	E	100	100	Civilians on both sides suffer which should motivate peace efforts	Yes	No	No		OutcomePalestiniansPre|OutcomeIsraelisPre	OutcomePalestiniansPost|OutcomeIsraelisPost
I AGREE to participate	B	50	50	B	50	50	D	No impact	34	High school degree	Male	No Religion	5	Neither agree nor disagree	Strongly agree	Strongly agree	Strongly agree	$25,000-$49,999	Democrats	B	50	50	B	50	50	Civilians on both sides suffer which should motivate peace efforts	Yes	No	No		OutcomeIsraelisPre|OutcomePalestiniansPre	OutcomePalestiniansPost|OutcomeIsraelisPost
I AGREE to participate	A	0	0	A	0	0	D	Little impact	41	High school degree	Male	Christianity	10	Neither agree nor disagree	Strongly agree	Strongly agree	Strongly agree	$75,000-$99,999	Republicans	A	0	0	A	0	0	Civilians on both sides suffer which should motivate peace efforts	Yes	No	No		OutcomeIsraelisPre|OutcomePalestiniansPre	OutcomePalestiniansPost|OutcomeIsraelisPost
I AGREE to participate	B	79	84	A	62	44	D	Medium impact	58	Bachelor's degree	Male	No Religion	2	Disagree	Neither agree nor disagree	Strongly agree	Strongly agree	$100,000-$149,999	Democrats	B	74	75	B	54	64	Civilians on both sides suffer which should motivate peace efforts	Yes	No	No		OutcomePalestiniansPre|OutcomeIsraelisPre	OutcomeIsraelisPost|OutcomePalestiniansPost
I AGREE to participate	B	63	68	B	60	70	E	Medium impact	36	Bachelor's degree	Female	Christianity	5	Strongly disagree	Strongly disagree	Strongly agree	Strongly agree	$75,000-$99,999	Democrats	B	62	61	B	63	59	Civilians on both sides suffer which should motivate peace efforts	Yes	No	No		OutcomeIsraelisPre|OutcomePalestiniansPre	OutcomePalestiniansPost|OutcomeIsraelisPost
I AGREE to participate	A	15	39	B	25	46	D	Little impact	29	Bachelor's degree	Male	Christianity	1	Disagree	Agree	Strongly agree	Neither agree nor disagree	$75,000-$99,999	Democrats	B	48	69	C	33	55	Civilians on both sides suffer which should motivate peace efforts	Yes	No	No		OutcomePalestiniansPre|OutcomeIsraelisPre	OutcomePalestiniansPost|OutcomeIsraelisPost
I AGREE to participate	C	50	100	C	50	100	E	Medium impact	38	Master's degree	Female	No Religion	3	Agree	Agree	Strongly agree	Strongly agree	$150,000 or more	Democrats	C	50	100	C	50	100	Civilians on both sides suffer which should motivate peace efforts	Yes	No	No		OutcomeIsraelisPre|OutcomePalestiniansPre	OutcomeIsraelisPost|OutcomePalestiniansPost
I AGREE to participate	A	0	0	A	0	0	E	No impact	39	High school degree	Male	My religious and spiritual beliefs are hard to classify	5	Strongly disagree	Neither agree nor disagree	Strongly agree	Strongly agree	$25,000-$49,999	No party	A	0	0	A	0	0	Civilians on both sides suffer which should motivate peace efforts	Yes	No	No		OutcomePalestiniansPre|OutcomeIsraelisPre	OutcomeIsraelisPost|OutcomePalestiniansPost
I AGREE to participate	A	0	0	A	0	0	E	No impact	36	High school degree	Male	Christianity	7	Strongly disagree	Agree	Strongly agree	Strongly agree	$25,000-$49,999	Republicans	A	0	0	A	0	0	Civilians on both sides suffer which should motivate peace efforts	Yes	No	No		OutcomePalestiniansPre|OutcomeIsraelisPre	OutcomeIsraelisPost|OutcomePalestiniansPost
I AGREE to participate	A	3	1	C	50	75	E	No impact	34	High school degree	Female	Christianity	10	Disagree	Agree	Strongly agree	Strongly agree	$50,000-$74,999	Republicans	A	3	1	C	50	63	Civilians on both sides suffer which should motivate peace efforts	Yes	No	No		OutcomeIsraelisPre|OutcomePalestiniansPre	OutcomeIsraelisPost|OutcomePalestiniansPost
I AGREE to participate	A	30	30	B	80	90	E	Little impact	68	High school degree	Male	Christianity	8	Neither agree nor disagree	Agree	Strongly agree	Strongly agree	Less than $25,000	Republicans	A	30	30	B	80	90	Civilians on both sides suffer which should motivate peace efforts	Yes	No	No		OutcomeIsraelisPre|OutcomePalestiniansPre	OutcomeIsraelisPost|OutcomePalestiniansPost
I AGREE to participate	B	19	18	D	61	62	E	Strong impact	50	Bachelor's degree	Female	Christianity	5	Agree	Strongly agree	Strongly agree	Strongly agree	$75,000-$99,999	Democrats	B	79	1	D	52	61	Civilians on both sides suffer which should motivate peace efforts	Yes	No	No		OutcomeIsraelisPre|OutcomePalestiniansPre	OutcomeIsraelisPost|OutcomePalestiniansPost
I AGREE to participate	A	50	30	A	0	0	C	Little impact	31	Bachelor's degree	Female	No Religion	8	Neither agree nor disagree	Agree	Strongly agree	Agree	$50,000-$74,999	Republicans	A	35	35	A	0	0	Civilians on both sides suffer which should motivate peace efforts	Yes	No	No		OutcomePalestiniansPre|OutcomeIsraelisPre	OutcomePalestiniansPost|OutcomeIsraelisPost
I AGREE to participate	B	60	25	A	55	20	D	Little impact	36	Master's degree	Female	Christianity	2	Agree	Agree	Strongly agree	Strongly agree	$25,000-$49,999	Democrats	B	64	30	B	60	25	Civilians on both sides suffer which should motivate peace efforts	Yes	No	No		OutcomePalestiniansPre|OutcomeIsraelisPre	OutcomeIsraelisPost|OutcomePalestiniansPost
I AGREE to participate	B	50	60	B	50	60	E	Medium impact	30	Master's degree	Male	No Religion	2	Disagree	Neither agree nor disagree	Strongly agree	Strongly agree	$50,000-$74,999	Democrats	B	50	60	B	50	60	Civilians on both sides suffer which should motivate peace efforts	Yes	No	No		OutcomePalestiniansPre|OutcomeIsraelisPre	OutcomePalestiniansPost|OutcomeIsraelisPost
I AGREE to participate	A	2	2	E	85	94	E	Strong impact	50	Bachelor's degree	Female	Christianity	10	Disagree	Agree	Strongly agree	Strongly agree	Less than $25,000	Republicans	A	2	2	E	94	93	Civilians on both sides suffer which should motivate peace efforts	Yes	No	No		OutcomeIsraelisPre|OutcomePalestiniansPre	OutcomePalestiniansPost|OutcomeIsraelisPost
I AGREE to participate	A	56	59	A	82	81	E	No impact	46	Bachelor's degree	Male	Christianity	8	Strongly agree	Strongly agree	Strongly agree	Strongly agree	$75,000-$99,999	Republicans	A	70	71	A	90	90	The UK government should support Israel	Yes	No	No		OutcomeIsraelisPre|OutcomePalestiniansPre	OutcomePalestiniansPost|OutcomeIsraelisPost
I AGREE to participate	A	72	69	A	54	47	D	No impact	30	Bachelor's degree	Male	Christianity	2	Disagree	Agree	Strongly agree	Strongly agree	$100,000-$149,999	Democrats	A	70	68	A	50	42	Civilians on both sides suffer which should motivate peace efforts	Yes	No	No		OutcomePalestiniansPre|OutcomeIsraelisPre	OutcomePalestiniansPost|OutcomeIsraelisPost
I AGREE to participate	D	59	63	B	12	25	E	Medium impact	41	Bachelor's degree	Male	Christianity	7	Agree	Agree	Strongly agree	Agree	$100,000-$149,999	Democrats	E	84	79	C	35	29	Civilians on both sides suffer which should motivate peace efforts	Yes	No	No		OutcomePalestiniansPre|OutcomeIsraelisPre	OutcomePalestiniansPost|OutcomeIsraelisPost
I AGREE to participate	A	50	91	A	50	80	E	Strong impact	58	High school degree	Female	No Religion	2	Neither agree nor disagree	Agree	Strongly agree	Strongly agree	Less than $25,000	Democrats	A	50	88	A	50	82	Civilians on both sides suffer which should motivate peace efforts	Yes	No	Yes	A brief message appeared stating there was an error.	OutcomePalestiniansPre|OutcomeIsraelisPre	OutcomeIsraelisPost|OutcomePalestiniansPost
I AGREE to participate	B	50	70	B	50	70	E	Medium impact	27	Bachelor's degree	Male	Christianity	4	Agree	Strongly agree	Strongly agree	Strongly agree	$50,000-$74,999	Democrats	B	50	80	B	50	70	Civilians on both sides suffer which should motivate peace efforts	Yes	No	No		OutcomeIsraelisPre|OutcomePalestiniansPre	OutcomePalestiniansPost|OutcomeIsraelisPost
I AGREE to participate	A	50	50	A	50	51	B	No impact	32	High school degree	Female	No Religion	2	Neither agree nor disagree	Agree	Strongly agree	Agree	Less than $25,000	No party	A	50	50	A	50	50	Civilians on both sides suffer which should motivate peace efforts	Yes	No	No		OutcomeIsraelisPre|OutcomePalestiniansPre	OutcomeIsraelisPost|OutcomePalestiniansPost
I AGREE to participate	A	60	50	A	61	50	E	Medium impact	63	High school degree	Female	No Religion	2	Disagree	Agree	Strongly agree	Strongly agree	$75,000-$99,999	Democrats	C	61	71	C	50	50	Civilians on both sides suffer which should motivate peace efforts	Yes	No	No		OutcomeIsraelisPre|OutcomePalestiniansPre	OutcomeIsraelisPost|OutcomePalestiniansPost
I AGREE to participate	D	81	94	B	50	82	E	Medium impact	30	High school degree	Male	No Religion	1	Strongly disagree	Disagree	Strongly agree	Strongly agree	$25,000-$49,999	Democrats	D	97	95	B	81	85	Civilians on both sides suffer which should motivate peace efforts	Yes	No	No		OutcomeIsraelisPre|OutcomePalestiniansPre	OutcomeIsraelisPost|OutcomePalestiniansPost
I AGREE to participate	A	10	10	A	10	10	E	Little impact	36	High school degree	Female	Christianity	6	Agree	Agree	Strongly agree	Strongly agree	$50,000-$74,999	No party	A	20	10	A	25	10	Civilians on both sides suffer which should motivate peace efforts	Yes	No	No		OutcomeIsraelisPre|OutcomePalestiniansPre	OutcomeIsraelisPost|OutcomePalestiniansPost
I AGREE to participate	A	29	26	A	49	36	C	No impact	34	Bachelor's degree	Female	No Religion	5	Strongly agree	Agree	Strongly agree	Strongly agree	$150,000 or more	Democrats	A	30	16	C	51	35	The UK government should support Israel	Yes	No	No		OutcomeIsraelisPre|OutcomePalestiniansPre	OutcomeIsraelisPost|OutcomePalestiniansPost
I AGREE to participate	B	30	60	B	40	68	D	No impact	48	Master's degree	Male	Christianity	9	Agree	Agree	Strongly agree	Strongly agree	$100,000-$149,999	Republicans	B	33	60	B	38	66	Civilians on both sides suffer which should motivate peace efforts	Yes	No	No		OutcomePalestiniansPre|OutcomeIsraelisPre	OutcomePalestiniansPost|OutcomeIsraelisPost
I AGREE to participate	B	60	80	B	60	80	E	Little impact	22	High school degree	Male	Christianity	5	Agree	Disagree	Strongly agree	Strongly agree	$100,000-$149,999	Other party	C	72	86	C	49	74	Civilians on both sides suffer which should motivate peace efforts	Yes	No	No		OutcomeIsraelisPre|OutcomePalestiniansPre	OutcomeIsraelisPost|OutcomePalestiniansPost
I AGREE to participate	A	4	15	C	67	72	E	Little impact	58	Bachelor's degree	Female	Christianity	8	Disagree	Agree	Strongly agree	Strongly agree	$75,000-$99,999	Republicans	A	4	12	C	72	86	Civilians on both sides suffer which should motivate peace efforts	Yes	No	No		OutcomePalestiniansPre|OutcomeIsraelisPre	OutcomePalestiniansPost|OutcomeIsraelisPost
I AGREE to participate	B	79	90	C	82	91	D	No impact	54	Bachelor's degree	Male	No Religion	2	Agree	Agree	Strongly agree	Agree	$25,000-$49,999	Democrats	C	80	82	C	82	86	Civilians on both sides suffer which should motivate peace efforts	Yes	No	No		OutcomePalestiniansPre|OutcomeIsraelisPre	OutcomeIsraelisPost|OutcomePalestiniansPost
I AGREE to participate	A	33	14	A	4	4	E	Little impact	34	High school degree	Female	No Religion	3	Disagree	Agree	Strongly agree	Strongly agree	$50,000-$74,999	Democrats	B	22	20	B	25	23	Civilians on both sides suffer which should motivate peace efforts	Yes	No	No		OutcomePalestiniansPre|OutcomeIsraelisPre	OutcomePalestiniansPost|OutcomeIsraelisPost
I AGREE to participate	B	80	91	B	69	79	D	Medium impact	28	Bachelor's degree	Female	Christianity	3	Disagree	Neither agree nor disagree	Strongly agree	Strongly agree	$25,000-$49,999	Democrats	B	74	86	B	61	72	Civilians on both sides suffer which should motivate peace efforts	Yes	No	No		OutcomePalestiniansPre|OutcomeIsraelisPre	OutcomeIsraelisPost|OutcomePalestiniansPost
I AGREE to participate	C	20	35	A	0	0	D	Little impact	55	Bachelor's degree	Male	Christianity	5	Strongly disagree	Agree	Strongly agree	Strongly agree	$25,000-$49,999	No party	C	19	30	A	0	0	Civilians on both sides suffer which should motivate peace efforts	Yes	No	No		OutcomeIsraelisPre|OutcomePalestiniansPre	OutcomeIsraelisPost|OutcomePalestiniansPost
I AGREE to participate	C	15	50	B	15	50	E	Strong impact	35	High school degree	Female	My religious and spiritual beliefs are hard to classify	4	Disagree	Agree	Strongly agree	Strongly agree	$100,000-$149,999	Other party	C	15	50	B	15	50	Civilians on both sides suffer which should motivate peace efforts	Yes	No	No		OutcomeIsraelisPre|OutcomePalestiniansPre	OutcomeIsraelisPost|OutcomePalestiniansPost
I AGREE to participate	A	10	20	A	71	71	C	Medium impact	43	Master's degree	Male	Christianity	1	Agree	Agree	Strongly agree	Agree	$100,000-$149,999	Democrats	A	29	21	C	60	82	Civilians on both sides suffer which should motivate peace efforts	Yes	No	No		OutcomePalestiniansPre|OutcomeIsraelisPre	OutcomePalestiniansPost|OutcomeIsraelisPost
I AGREE to participate	A	50	70	A	50	70	B	Little impact	41	Bachelor's degree	Female	Christianity	5	Agree	Agree	Strongly agree	Agree	$100,000-$149,999	Democrats	A	50	70	A	50	70	Civilians on both sides suffer which should motivate peace efforts	Yes	No	No		OutcomePalestiniansPre|OutcomeIsraelisPre	OutcomeIsraelisPost|OutcomePalestiniansPost
I AGREE to participate	B	100	100	B	100	100	C	Little impact	49	High school degree	Female	No Religion	2	Neither agree nor disagree	Neither agree nor disagree	Strongly agree	Agree	$150,000 or more	Democrats	C	100	100	C	100	100	Civilians on both sides suffer which should motivate peace efforts	Yes	No	Yes	When using slider it sent me back to beginning	OutcomeIsraelisPre|OutcomePalestiniansPre	OutcomeIsraelisPost|OutcomePalestiniansPost
I AGREE to participate	A	5	2	A	6	0	E	No impact	31	Bachelor's degree	Female	Christianity	5	Agree	Agree	Strongly agree	Strongly agree	$25,000-$49,999	No party	B	4	7	B	8	5	Civilians on both sides suffer which should motivate peace efforts	Yes	No	No		OutcomeIsraelisPre|OutcomePalestiniansPre	OutcomeIsraelisPost|OutcomePalestiniansPost
I AGREE to participate	A	9	9	A	6	6	E	No impact	40	High school degree	Female	No Religion	5	Disagree	Agree	Strongly agree	Strongly agree	$75,000-$99,999	No party	C	14	15	C	15	16	Civilians on both sides suffer which should motivate peace efforts	Yes	No	No		OutcomePalestiniansPre|OutcomeIsraelisPre	OutcomePalestiniansPost|OutcomeIsraelisPost
I AGREE to participate	E	85	89	A	40	25	E	Medium impact	18	High school degree	Female	No Religion	4	Strongly disagree	Agree	Strongly agree	Strongly agree	$50,000-$74,999	Democrats	D	86	92	A	11	10	The UK government should support Palestine	Yes	No	No		OutcomeIsraelisPre|OutcomePalestiniansPre	OutcomePalestiniansPost|OutcomeIsraelisPost
I AGREE to participate	C	100	100	B	100	100	D	Little impact	30	Bachelor's degree	Male	No Religion	6	Agree	Agree	Strongly agree	Agree	Less than $25,000	Democrats	C	100	100	C	100	100	Civilians on both sides suffer which should motivate peace efforts	Yes	No	No		OutcomePalestiniansPre|OutcomeIsraelisPre	OutcomePalestiniansPost|OutcomeIsraelisPost
I AGREE to participate	B	25	55	C	40	70	D	Little impact	62	Bachelor's degree	Male	Christianity	5	Disagree	Agree	Strongly agree	Strongly agree	$25,000-$49,999	Democrats	B	25	55	C	55	70	Civilians on both sides suffer which should motivate peace efforts	Yes	No	No		OutcomePalestiniansPre|OutcomeIsraelisPre	OutcomeIsraelisPost|OutcomePalestiniansPost
I AGREE to participate	A	50	73	B	77	91	D	Strong impact	31	Bachelor's degree	Female	Christianity	4	Neither agree nor disagree	Agree	Strongly agree	Strongly agree	$50,000-$74,999	Democrats	B	71	67	B	74	71	Civilians on both sides suffer which should motivate peace efforts	Yes	No	No		OutcomePalestiniansPre|OutcomeIsraelisPre	OutcomePalestiniansPost|OutcomeIsraelisPost
I AGREE to participate	B	80	60	B	80	65	D	Medium impact	55	Bachelor's degree	Male	No Religion	4	Agree	Agree	Strongly agree	Agree	$25,000-$49,999	Democrats	B	80	65	B	85	66	Civilians on both sides suffer which should motivate peace efforts	Yes	No	No		OutcomeIsraelisPre|OutcomePalestiniansPre	OutcomePalestiniansPost|OutcomeIsraelisPost
I AGREE to participate	A	60	55	A	80	55	E	Medium impact	35	Bachelor's degree	Female	Christianity	2	Agree	Agree	Strongly agree	Strongly agree	$75,000-$99,999	Democrats	A	66	55	A	75	55	Civilians on both sides suffer which should motivate peace efforts	Yes	No	No		OutcomeIsraelisPre|OutcomePalestiniansPre	OutcomeIsraelisPost|OutcomePalestiniansPost
I AGREE to participate	A	51	10	A	50	6	D	Little impact	48	High school degree	Female	Christianity	6	Agree	Agree	Strongly agree	Strongly agree	$25,000-$49,999	Republicans	C	51	20	C	50	9	Civilians on both sides suffer which should motivate peace efforts	Yes	No	No		OutcomePalestiniansPre|OutcomeIsraelisPre	OutcomePalestiniansPost|OutcomeIsraelisPost
I AGREE to participate	B	70	55	B	50	40	E	Extreme impact	27	High school degree	Male	No Religion	1	Neither agree nor disagree	Agree	Strongly agree	Strongly agree	$50,000-$74,999	Democrats	C	69	60	B	58	54	Civilians on both sides suffer which should motivate peace efforts	Yes	No	No		OutcomePalestiniansPre|OutcomeIsraelisPre	OutcomePalestiniansPost|OutcomeIsraelisPost
I AGREE to participate	B	50	49	B	50	50	D	Medium impact	34	Bachelor's degree	Male	No Religion	3	Neither agree nor disagree	Agree	Strongly agree	Strongly agree	$100,000-$149,999	Democrats	B	50	51	B	50	50	Civilians on both sides suffer which should motivate peace efforts	Yes	No	No		OutcomePalestiniansPre|OutcomeIsraelisPre	OutcomePalestiniansPost|OutcomeIsraelisPost
I AGREE to participate	A	20	80	A	20	80	E	Little impact	53	Bachelor's degree	Female	Christianity	4	Agree	Agree	Strongly agree	Strongly agree	$150,000 or more	Democrats	B	20	80	B	20	80	Civilians on both sides suffer which should motivate peace efforts	Yes	No	No		OutcomeIsraelisPre|OutcomePalestiniansPre	OutcomeIsraelisPost|OutcomePalestiniansPost
I AGREE to participate	A	50	50	B	50	50	E	Medium impact	29	More than master's degree	Female	No Religion	3	Agree	Agree	Strongly agree	Strongly agree	$25,000-$49,999	Democrats	B	50	50	B	50	50	Civilians on both sides suffer which should motivate peace efforts	Yes	No	No		OutcomePalestiniansPre|OutcomeIsraelisPre	OutcomeIsraelisPost|OutcomePalestiniansPost
I AGREE to participate	B	50	71	B	50	68	D	No impact	37	High school degree	Female	No Religion	2	Agree	Disagree	Strongly agree	Agree	$75,000-$99,999	Democrats	B	50	64	B	50	59	Civilians on both sides suffer which should motivate peace efforts	Yes	No	No		OutcomePalestiniansPre|OutcomeIsraelisPre	OutcomeIsraelisPost|OutcomePalestiniansPost
I AGREE to participate	A	30	31	A	49	53	E	Little impact	61	Bachelor's degree	Female	Christianity	6	Agree	Agree	Strongly agree	Strongly agree	$50,000-$74,999	Republicans	C	60	60	B	41	43	Civilians on both sides suffer which should motivate peace efforts	Yes	No	No		OutcomePalestiniansPre|OutcomeIsraelisPre	OutcomeIsraelisPost|OutcomePalestiniansPost
I AGREE to participate	B	55	35	B	50	40	D	Medium impact	23	Less than high school degree	Other	No Religion	2	Neither agree nor disagree	Neither agree nor disagree	Strongly agree	Strongly agree	Prefer not to say	No party	B	55	35	B	50	40	Civilians on both sides suffer which should motivate peace efforts	Yes	No	No		OutcomeIsraelisPre|OutcomePalestiniansPre	OutcomeIsraelisPost|OutcomePalestiniansPost
I AGREE to participate	B	70	100	B	70	100	E	No impact	55	Bachelor's degree	Male	No Religion	1	Disagree	Agree	Strongly agree	Strongly agree	$150,000 or more	Democrats	B	70	100	B	70	100	Civilians on both sides suffer which should motivate peace efforts	Yes	No	No		OutcomeIsraelisPre|OutcomePalestiniansPre	OutcomePalestiniansPost|OutcomeIsraelisPost
I AGREE to participate	B	50	59	C	66	80	D	Extreme impact	67	Master's degree	Female	Christianity	2	Neither agree nor disagree	Agree	Strongly agree	Strongly agree	$50,000-$74,999	Democrats	C	76	75	C	80	81	Civilians on both sides suffer which should motivate peace efforts	Yes	No	No		OutcomePalestiniansPre|OutcomeIsraelisPre	OutcomeIsraelisPost|OutcomePalestiniansPost
I AGREE to participate	D	75	77	B	9	10	E	Strong impact	72	Bachelor's degree	Female	My religious and spiritual beliefs are hard to classify	1	Disagree	Strongly disagree	Strongly agree	Strongly agree	$25,000-$49,999	Democrats	D	77	77	A	7	6	Civilians on both sides suffer which should motivate peace efforts	Yes	No	No		OutcomePalestiniansPre|OutcomeIsraelisPre	OutcomePalestiniansPost|OutcomeIsraelisPost
I AGREE to participate	A	27	27	A	27	28	E	Strong impact	40	Bachelor's degree	Female	Christianity	5	Neither agree nor disagree	Agree	Strongly agree	Strongly agree	$50,000-$74,999	No party	B	35	33	B	38	37	Civilians on both sides suffer which should motivate peace efforts	Yes	No	No		OutcomeIsraelisPre|OutcomePalestiniansPre	OutcomeIsraelisPost|OutcomePalestiniansPost
I AGREE to participate	C	80	100	C	80	100	D	Medium impact	61	Bachelor's degree	Female	No Religion	1	Disagree	Disagree	Strongly agree	Agree	$25,000-$49,999	Democrats	C	84	100	C	81	100	Civilians on both sides suffer which should motivate peace efforts	Yes	No	No		OutcomePalestiniansPre|OutcomeIsraelisPre	OutcomeIsraelisPost|OutcomePalestiniansPost
I AGREE to participate	D	71	72	C	66	70	D	Medium impact	49	Bachelor's degree	Male	Christianity	4	Agree	Neither agree nor disagree	Strongly agree	Strongly agree	$50,000-$74,999	No party	D	68	73	C	61	65	Civilians on both sides suffer which should motivate peace efforts	Yes	No	No		OutcomeIsraelisPre|OutcomePalestiniansPre	OutcomeIsraelisPost|OutcomePalestiniansPost
I AGREE to participate	B	50	67	A	0	0	D	Medium impact	40	High school degree	Female	Christianity	5	Disagree	Agree	Strongly agree	Agree	$50,000-$74,999	Other party	B	62	71	A	0	0	Civilians on both sides suffer which should motivate peace efforts	Yes	No	No		OutcomePalestiniansPre|OutcomeIsraelisPre	OutcomeIsraelisPost|OutcomePalestiniansPost
I AGREE to participate	A	46	47	A	53	63	E	Medium impact	37	Bachelor's degree	Male	Christianity	4	Disagree	Agree	Strongly agree	Strongly agree	$50,000-$74,999	Democrats	A	51	54	A	52	56	Civilians on both sides suffer which should motivate peace efforts	Yes	No	No		OutcomePalestiniansPre|OutcomeIsraelisPre	OutcomePalestiniansPost|OutcomeIsraelisPost
I AGREE to participate	A	50	50	A	50	50	E	No impact	47	High school degree	Female	Christianity	5	Agree	Agree	Strongly agree	Strongly agree	$50,000-$74,999	No party	A	50	50	A	50	50	Civilians on both sides suffer which should motivate peace efforts	Yes	No	No		OutcomePalestiniansPre|OutcomeIsraelisPre	OutcomePalestiniansPost|OutcomeIsraelisPost
I AGREE to participate	A	40	40	A	50	75	E	Little impact	33	High school degree	Male	No Religion	3	Agree	Agree	Strongly agree	Strongly agree	$25,000-$49,999	Democrats	A	40	40	A	50	70	Civilians on both sides suffer which should motivate peace efforts	Yes	No	No		OutcomeIsraelisPre|OutcomePalestiniansPre	OutcomeIsraelisPost|OutcomePalestiniansPost
I AGREE to participate	A	14	13	B	31	24	C	Little impact	44	Bachelor's degree	Female	Christianity	9	Strongly disagree	Agree	Strongly agree	Strongly agree	$25,000-$49,999	Republicans	B	15	5	B	15	11	Civilians on both sides suffer which should motivate peace efforts	Yes	No	No		OutcomePalestiniansPre|OutcomeIsraelisPre	OutcomeIsraelisPost|OutcomePalestiniansPost
I AGREE to participate	A	10	45	A	10	60	E	No impact	30	Master's degree	Male	Christianity	10	Agree	Agree	Strongly agree	Strongly agree	$100,000-$149,999	Republicans	A	9	30	A	10	75	Civilians on both sides suffer which should motivate peace efforts	Yes	No	No		OutcomeIsraelisPre|OutcomePalestiniansPre	OutcomeIsraelisPost|OutcomePalestiniansPost
I AGREE to participate	A	50	58	A	50	57	E	Strong impact	71	Master's degree	Female	Christianity	3	Neither agree nor disagree	Agree	Strongly agree	Strongly agree	Less than $25,000	No party	C	50	60	C	52	60	Civilians on both sides suffer which should motivate peace efforts	Yes	No	No		OutcomeIsraelisPre|OutcomePalestiniansPre	OutcomeIsraelisPost|OutcomePalestiniansPost
I AGREE to participate	C	50	70	E	50	50	B	Medium impact	39	High school degree	Female	No Religion	6	Disagree	Agree	Strongly disagree	Agree	Less than $25,000	No party	C	60	60	D	70	70	Civilians on both sides suffer which should motivate peace efforts	Yes	No	No		OutcomePalestiniansPre|OutcomeIsraelisPre	OutcomePalestiniansPost|OutcomeIsraelisPost
I AGREE to participate	C	52	57	C	52	52	D	Medium impact	52	Bachelor's degree	Female	Christianity	2	Neither agree nor disagree	Agree	Strongly agree	Agree	$50,000-$74,999	Democrats	C	53	56	C	52	52	Civilians on both sides suffer which should motivate peace efforts	Yes	No	No		OutcomePalestiniansPre|OutcomeIsraelisPre	OutcomeIsraelisPost|OutcomePalestiniansPost
I AGREE to participate	A	19	22	A	50	51	C	No impact	66	Bachelor's degree	Female	Christianity	5	Disagree	Agree	Strongly agree	Agree	$50,000-$74,999	Other party	A	25	24	A	51	52	Civilians on both sides suffer which should motivate peace efforts	Yes	No	No		OutcomePalestiniansPre|OutcomeIsraelisPre	OutcomePalestiniansPost|OutcomeIsraelisPost
I AGREE to participate	E	53	47	A	0	0	E	No impact	37	Bachelor's degree	Male	Christianity	9	Agree	Agree	Strongly agree	Agree	$150,000 or more	Republicans	E	100	100	A	0	0	The UK government should support Palestine	Yes	No	No		OutcomePalestiniansPre|OutcomeIsraelisPre	OutcomeIsraelisPost|OutcomePalestiniansPost
I AGREE to participate	A	50	75	C	50	75	E	Little impact	39	High school degree	Female	Christianity	6	Disagree	Agree	Strongly agree	Strongly agree	$150,000 or more	Other party	A	50	75	C	50	75	Civilians on both sides suffer which should motivate peace efforts	Yes	No	No		OutcomePalestiniansPre|OutcomeIsraelisPre	OutcomePalestiniansPost|OutcomeIsraelisPost
I AGREE to participate	A	70	65	A	70	65	E	Medium impact	56	Bachelor's degree	Male	Christianity	5	Disagree	Agree	Strongly agree	Strongly agree	$100,000-$149,999	Democrats	A	70	65	A	70	65	Civilians on both sides suffer which should motivate peace efforts	Yes	No	No		OutcomePalestiniansPre|OutcomeIsraelisPre	OutcomePalestiniansPost|OutcomeIsraelisPost
I AGREE to participate	B	60	60	A	50	10	C	Strong impact	64	Master's degree	Male	No Religion	3	Neither agree nor disagree	Agree	Strongly agree	Neither agree nor disagree	$50,000-$74,999	Democrats	C	60	70	A	10	0	Civilians on both sides suffer which should motivate peace efforts	Yes	No	No		OutcomePalestiniansPre|OutcomeIsraelisPre	OutcomePalestiniansPost|OutcomeIsraelisPost
I AGREE to participate	A	50	70	A	35	35	C	Little impact	27	Bachelor's degree	Male	No Religion	1	Agree	Agree	Strongly agree	Agree	$75,000-$99,999	Democrats	A	40	50	A	35	35	Civilians on both sides suffer which should motivate peace efforts	Yes	No	No		OutcomePalestiniansPre|OutcomeIsraelisPre	OutcomeIsraelisPost|OutcomePalestiniansPost
I AGREE to participate	B	40	47	B	81	94	D	Little impact	57	Bachelor's degree	Male	Christianity	5	Agree	Agree	Strongly agree	Strongly agree	$50,000-$74,999	Democrats	B	36	46	C	75	91	Civilians on both sides suffer which should motivate peace efforts	Yes	No	No		OutcomeIsraelisPre|OutcomePalestiniansPre	OutcomeIsraelisPost|OutcomePalestiniansPost
I AGREE to participate	A	51	68	A	50	67	D	Little impact	51	Bachelor's degree	Female	Christianity	7	Neither agree nor disagree	Agree	Strongly agree	Strongly agree	$100,000-$149,999	Republicans	B	49	67	B	51	64	Civilians on both sides suffer which should motivate peace efforts	Yes	No	No		OutcomePalestiniansPre|OutcomeIsraelisPre	OutcomePalestiniansPost|OutcomeIsraelisPost
I AGREE to participate	B	51	39	E	82	90	E	Strong impact	57	Bachelor's degree	Male	Christianity	10	Disagree	Agree	Strongly agree	Strongly agree	$150,000 or more	Republicans	B	47	31	E	83	91	Civilians on both sides suffer which should motivate peace efforts	Yes	No	No		OutcomeIsraelisPre|OutcomePalestiniansPre	OutcomeIsraelisPost|OutcomePalestiniansPost
I AGREE to participate	A	10	50	A	10	50	E	No impact	43	Bachelor's degree	Male	No Religion	6	Disagree	Agree	Strongly agree	Strongly agree	$25,000-$49,999	No party	A	10	50	A	10	50	Civilians on both sides suffer which should motivate peace efforts	Yes	No	No		OutcomePalestiniansPre|OutcomeIsraelisPre	OutcomeIsraelisPost|OutcomePalestiniansPost
I AGREE to participate	A	60	75	A	60	76	E	Medium impact	60	Master's degree	Female	Christianity	7	Agree	Agree	Strongly agree	Strongly agree	$75,000-$99,999	Republicans	A	60	75	A	60	75	Civilians on both sides suffer which should motivate peace efforts	Yes	No	No		OutcomeIsraelisPre|OutcomePalestiniansPre	OutcomeIsraelisPost|OutcomePalestiniansPost
I AGREE to participate	D	80	80	D	80	80	B	Little impact	28	High school degree	Female	No Religion	1	Disagree	Disagree	Strongly agree	Strongly disagree	$50,000-$74,999	Democrats	D	80	80	D	80	80	Civilians on both sides suffer which should motivate peace efforts	Yes	No	No		OutcomePalestiniansPre|OutcomeIsraelisPre	OutcomePalestiniansPost|OutcomeIsraelisPost
I AGREE to participate	A	20	20	A	20	20	D	No impact	36	Bachelor's degree	Male	No Religion	3	Agree	Neither agree nor disagree	Strongly agree	Strongly agree	$25,000-$49,999	Democrats	A	20	20	A	20	20	Civilians on both sides suffer which should motivate peace efforts	Yes	No	No		OutcomePalestiniansPre|OutcomeIsraelisPre	OutcomePalestiniansPost|OutcomeIsraelisPost
I AGREE to participate	A	50	75	A	50	75	D	Medium impact	34	Bachelor's degree	Female	No Religion	4	Agree	Agree	Strongly agree	Strongly agree	$100,000-$149,999	Democrats	B	50	76	B	50	76	Civilians on both sides suffer which should motivate peace efforts	Yes	No	No		OutcomePalestiniansPre|OutcomeIsraelisPre	OutcomeIsraelisPost|OutcomePalestiniansPost
I AGREE to participate	A	50	42	A	50	34	E	Strong impact	41	High school degree	Female	Christianity	7	Disagree	Agree	Strongly agree	Strongly agree	$25,000-$49,999	Republicans	A	48	41	A	50	43	Civilians on both sides suffer which should motivate peace efforts	Yes	No	No		OutcomePalestiniansPre|OutcomeIsraelisPre	OutcomePalestiniansPost|OutcomeIsraelisPost
I AGREE to participate	A	12	50	A	13	50	C	No impact	54	High school degree	Female	My religious and spiritual beliefs are hard to classify	3	Strongly disagree	Disagree	Strongly agree	Strongly agree	$25,000-$49,999	Democrats	A	13	50	A	13	50	Civilians on both sides suffer which should motivate peace efforts	Yes	No	No		OutcomePalestiniansPre|OutcomeIsraelisPre	OutcomePalestiniansPost|OutcomeIsraelisPost
I AGREE to participate	A	10	30	A	10	30	E	Medium impact	49	Bachelor's degree	Male	No Religion	3	Neither agree nor disagree	Agree	Strongly agree	Strongly agree	$100,000-$149,999	Democrats	A	10	10	A	10	30	Civilians on both sides suffer which should motivate peace efforts	Yes	No	No		OutcomeIsraelisPre|OutcomePalestiniansPre	OutcomePalestiniansPost|OutcomeIsraelisPost
I AGREE to participate	C	70	70	C	70	70	E	Strong impact	46	Less than high school degree	Male	Christianity	2	Strongly agree	Strongly agree	Strongly agree	Strongly agree	Less than $25,000	Democrats	C	70	70	C	70	70	Civilians on both sides suffer which should motivate peace efforts	Yes	No	No		OutcomeIsraelisPre|OutcomePalestiniansPre	OutcomePalestiniansPost|OutcomeIsraelisPost
I AGREE to participate	A	50	100	A	50	50	E	Little impact	34	High school degree	Male	No Religion	6	Disagree	Agree	Strongly agree	Agree	$75,000-$99,999	No party	A	50	50	A	50	50	Civilians on both sides suffer which should motivate peace efforts	Yes	No	No		OutcomePalestiniansPre|OutcomeIsraelisPre	OutcomeIsraelisPost|OutcomePalestiniansPost
I AGREE to participate	A	10	25	A	40	50	D	Little impact	61	High school degree	Female	No Religion	3	Disagree	Agree	Strongly agree	Strongly agree	Less than $25,000	Republicans	A	17	20	A	27	44	Civilians on both sides suffer which should motivate peace efforts	Yes	No	No		OutcomeIsraelisPre|OutcomePalestiniansPre	OutcomeIsraelisPost|OutcomePalestiniansPost
I AGREE to participate	A	65	60	A	60	60	E	Medium impact	33	Master's degree	Female	Christianity	3	Agree	Neither agree nor disagree	Strongly agree	Strongly agree	$150,000 or more	Democrats	B	60	60	B	60	61	Civilians on both sides suffer which should motivate peace efforts	Yes	No	No		OutcomePalestiniansPre|OutcomeIsraelisPre	OutcomeIsraelisPost|OutcomePalestiniansPost
I AGREE to participate	A	15	20	A	15	75	C	Strong impact	55	Bachelor's degree	Female	No Religion	2	Agree	Neither agree nor disagree	Strongly agree	Agree	$50,000-$74,999	Democrats	A	15	15	A	15	75	Civilians on both sides suffer which should motivate peace efforts	Yes	No	No		OutcomeIsraelisPre|OutcomePalestiniansPre	OutcomePalestiniansPost|OutcomeIsraelisPost
I AGREE to participate	A	50	60	A	50	60	D	Little impact	51	Bachelor's degree	Male	No Religion	5	Disagree	Agree	Strongly disagree	Strongly disagree	$25,000-$49,999	Democrats	A	50	60	A	50	60	Civilians on both sides suffer which should motivate peace efforts	Yes	No	No		OutcomePalestiniansPre|OutcomeIsraelisPre	OutcomeIsraelisPost|OutcomePalestiniansPost
I AGREE to participate	A	50	50	A	50	50	E	Little impact	29	Bachelor's degree	Female	Christianity	5	Disagree	Agree	Strongly agree	Strongly agree	$100,000-$149,999	No party	C	50	50	C	50	50	Civilians on both sides suffer which should motivate peace efforts	Yes	No	No		OutcomePalestiniansPre|OutcomeIsraelisPre	OutcomePalestiniansPost|OutcomeIsraelisPost
I AGREE to participate	B	62	52	B	57	53	C	Little impact	35	High school degree	Male	No Religion	1	Agree	Neither agree nor disagree	Strongly agree	Agree	Less than $25,000	Democrats	B	63	53	B	61	53	Civilians on both sides suffer which should motivate peace efforts	Yes	No	No		OutcomeIsraelisPre|OutcomePalestiniansPre	OutcomePalestiniansPost|OutcomeIsraelisPost
I AGREE to participate	E	80	89	C	52	69	E	Strong impact	63	Bachelor's degree	Male	My religious and spiritual beliefs are hard to classify	1	Strongly disagree	Strongly disagree	Strongly agree	Strongly agree	$75,000-$99,999	Democrats	E	78	85	C	56	65	Civilians on both sides suffer which should motivate peace efforts	Yes	No	No		OutcomeIsraelisPre|OutcomePalestiniansPre	OutcomePalestiniansPost|OutcomeIsraelisPost
I AGREE to participate	A	15	0	A	15	0	E	Little impact	49	High school degree	Female	No Religion	4	Strongly agree	Strongly agree	Strongly agree	Strongly agree	$25,000-$49,999	Democrats	B	15	0	B	15	0	Civilians on both sides suffer which should motivate peace efforts	Yes	No	No		OutcomePalestiniansPre|OutcomeIsraelisPre	OutcomePalestiniansPost|OutcomeIsraelisPost
I AGREE to participate	A	75	75	A	75	75	E	No impact	41	High school degree	Male	No Religion	3	Neither agree nor disagree	Agree	Strongly agree	Strongly agree	$100,000-$149,999	Democrats	A	75	75	A	76	75	Civilians on both sides suffer which should motivate peace efforts	Yes	No	No		OutcomeIsraelisPre|OutcomePalestiniansPre	OutcomeIsraelisPost|OutcomePalestiniansPost
I AGREE to participate	A	22	32	A	35	40	D	No impact	28	High school degree	Male	My religious and spiritual beliefs are hard to classify	5	Agree	Strongly agree	Strongly agree	Agree	$25,000-$49,999	Other party	A	29	44	A	14	21	Civilians on both sides suffer which should motivate peace efforts	Yes	No	Yes	After the video was done. I had to refresh the page twice for the button at the bottom to work.	OutcomeIsraelisPre|OutcomePalestiniansPre	OutcomeIsraelisPost|OutcomePalestiniansPost
I AGREE to participate	A	0	0	E	91	83	D	No impact	69	High school degree	Male	My religious and spiritual beliefs are hard to classify	9	Disagree	Agree	Strongly agree	Agree	$50,000-$74,999	No party	A	0	0	E	92	81	Civilians on both sides suffer which should motivate peace efforts	Yes	No	No		OutcomePalestiniansPre|OutcomeIsraelisPre	OutcomePalestiniansPost|OutcomeIsraelisPost
I AGREE to participate	C	90	90	C	90	90	D	Strong impact	31	High school degree	Male	Christianity	4	Strongly agree	Agree	Strongly agree	Strongly agree	Less than $25,000	Democrats	D	90	90	D	90	90	Civilians on both sides suffer which should motivate peace efforts	Yes	No	No		OutcomeIsraelisPre|OutcomePalestiniansPre	OutcomeIsraelisPost|OutcomePalestiniansPost
I AGREE to participate	A	85	90	A	85	90	B	Strong impact	67	High school degree	Male	No Religion	2	Disagree	Agree	Strongly agree	Neither agree nor disagree	Less than $25,000	Democrats	A	85	90	A	85	90	Civilians on both sides suffer which should motivate peace efforts	Yes	No	No		OutcomeIsraelisPre|OutcomePalestiniansPre	OutcomePalestiniansPost|OutcomeIsraelisPost
I AGREE to participate	A	6	10	C	80	50	E	Medium impact	33	Bachelor's degree	Male	No Religion	6	Agree	Agree	Strongly agree	Strongly agree	$150,000 or more	Republicans	C	20	20	B	50	50	The UK government should support Palestine	Yes	No	No		OutcomePalestiniansPre|OutcomeIsraelisPre	OutcomeIsraelisPost|OutcomePalestiniansPost
I AGREE to participate	A	35	35	A	50	50	E	Medium impact	28	Bachelor's degree	Female	My religious and spiritual beliefs are hard to classify	4	Disagree	Agree	Strongly agree	Strongly agree	$150,000 or more	Democrats	B	35	35	B	50	50	Civilians on both sides suffer which should motivate peace efforts	Yes	No	No		OutcomeIsraelisPre|OutcomePalestiniansPre	OutcomePalestiniansPost|OutcomeIsraelisPost
I AGREE to participate	B	50	30	B	50	30	C	Medium impact	28	High school degree	Male	No Religion	2	Agree	Disagree	Strongly agree	Strongly agree	$50,000-$74,999	Democrats	B	50	30	B	50	30	Civilians on both sides suffer which should motivate peace efforts	Yes	No	No		OutcomeIsraelisPre|OutcomePalestiniansPre	OutcomePalestiniansPost|OutcomeIsraelisPost
I AGREE to participate	A	48	47	A	60	59	E	No impact	66	High school degree	Female	Christianity	6	Agree	Neither agree nor disagree	Strongly agree	Strongly agree	$25,000-$49,999	Republicans	B	50	49	B	72	68	Civilians on both sides suffer which should motivate peace efforts	Yes	No	No		OutcomePalestiniansPre|OutcomeIsraelisPre	OutcomeIsraelisPost|OutcomePalestiniansPost
I AGREE to participate	A	50	50	B	50	50	E	No impact	41	Bachelor's degree	Female	Christianity	8	Neither agree nor disagree	Strongly agree	Strongly agree	Strongly agree	$75,000-$99,999	Republicans	A	50	50	B	50	50	Civilians on both sides suffer which should motivate peace efforts	Yes	No	No		OutcomeIsraelisPre|OutcomePalestiniansPre	OutcomePalestiniansPost|OutcomeIsraelisPost
I AGREE to participate	A	0	0	C	71	83	E	Strong impact	51	Bachelor's degree	Female	Christianity	10	Disagree	Agree	Strongly agree	Strongly agree	$50,000-$74,999	Republicans	A	1	1	C	71	85	The UK government should support Israel	Yes	No	No		OutcomePalestiniansPre|OutcomeIsraelisPre	OutcomeIsraelisPost|OutcomePalestiniansPost
I AGREE to participate	A	30	30	B	66	50	E	No impact	40	High school degree	Male	No Religion	1	Agree	Agree	Strongly agree	Strongly agree	$25,000-$49,999	Democrats	B	29	40	B	62	50	Civilians on both sides suffer which should motivate peace efforts	Yes	No	No		OutcomeIsraelisPre|OutcomePalestiniansPre	OutcomePalestiniansPost|OutcomeIsraelisPost
I AGREE to participate	A	12	40	B	15	40	E	Medium impact	49	Bachelor's degree	Male	Christianity	3	Agree	Agree	Strongly agree	Strongly agree	$100,000-$149,999	Democrats	A	15	40	B	20	40	Civilians on both sides suffer which should motivate peace efforts	No	No	No		OutcomeIsraelisPre|OutcomePalestiniansPre	OutcomePalestiniansPost|OutcomeIsraelisPost
I AGREE to participate	B	50	72	C	51	78	D	Strong impact	56	Bachelor's degree	Female	No Religion	1	Disagree	Disagree	Strongly agree	Strongly agree	$50,000-$74,999	Democrats	B	50	74	C	50	76	Civilians on both sides suffer which should motivate peace efforts	Yes	No	No		OutcomeIsraelisPre|OutcomePalestiniansPre	OutcomeIsraelisPost|OutcomePalestiniansPost
I AGREE to participate	A	19	45	A	20	46	E	No impact	57	High school degree	Male	Christianity	8	Agree	Strongly agree	Strongly agree	Strongly agree	Less than $25,000	Republicans	A	15	46	A	18	45	Civilians on both sides suffer which should motivate peace efforts	Yes	No	No		OutcomePalestiniansPre|OutcomeIsraelisPre	OutcomeIsraelisPost|OutcomePalestiniansPost
I AGREE to participate	A	8	20	E	100	98	D	Little impact	29	Master's degree	Male	Christianity	10	Agree	Strongly agree	Strongly agree	Strongly agree	$50,000-$74,999	Republicans	A	19	14	E	73	93	Only higher investments in the military can guarantee peace	Yes	No	No		OutcomePalestiniansPre|OutcomeIsraelisPre	OutcomeIsraelisPost|OutcomePalestiniansPost
I AGREE to participate	B	70	80	A	70	80	B	Strong impact	39	Bachelor's degree	Female	Christianity	2	Neither agree nor disagree	Agree	Strongly agree	Agree	$100,000-$149,999	Democrats	B	71	83	A	70	82	Civilians on both sides suffer which should motivate peace efforts	Yes	No	No		OutcomeIsraelisPre|OutcomePalestiniansPre	OutcomePalestiniansPost|OutcomeIsraelisPost
I AGREE to participate	D	100	100	D	100	100	E	Medium impact	28	Bachelor's degree	Female	No Religion	4	Neither agree nor disagree	Agree	Strongly agree	Strongly agree	$50,000-$74,999	No party	D	100	100	D	100	100	Civilians on both sides suffer which should motivate peace efforts	Yes	No	No		OutcomePalestiniansPre|OutcomeIsraelisPre	OutcomePalestiniansPost|OutcomeIsraelisPost
I AGREE to participate	A	11	88	A	19	93	D	Little impact	46	High school degree	Female	No Religion	4	Disagree	Neither agree nor disagree	Strongly agree	Agree	Less than $25,000	No party	A	16	83	A	15	83	Civilians on both sides suffer which should motivate peace efforts	Yes	No	No		OutcomeIsraelisPre|OutcomePalestiniansPre	OutcomeIsraelisPost|OutcomePalestiniansPost
I AGREE to participate	D	96	94	B	15	10	E	Strong impact	43	More than master's degree	Male	No Religion	1	Disagree	Neither agree nor disagree	Strongly agree	Agree	$150,000 or more	No party	D	94	94	B	10	9	Civilians on both sides suffer which should motivate peace efforts	Yes	No	No		OutcomePalestiniansPre|OutcomeIsraelisPre	OutcomePalestiniansPost|OutcomeIsraelisPost
I AGREE to participate	A	25	37	A	29	49	D	Little impact	25	Bachelor's degree	Female	Christianity	6	Disagree	Agree	Strongly agree	Agree	$150,000 or more	Republicans	A	18	26	A	27	39	Civilians on both sides suffer which should motivate peace efforts	Yes	No	No		OutcomeIsraelisPre|OutcomePalestiniansPre	OutcomeIsraelisPost|OutcomePalestiniansPost
I AGREE to participate	C	50	50	C	50	50	D	Little impact	42	Bachelor's degree	Female	Christianity	3	Disagree	Agree	Strongly agree	Agree	$50,000-$74,999	Democrats	C	50	50	C	50	50	Civilians on both sides suffer which should motivate peace efforts	Yes	No	No		OutcomePalestiniansPre|OutcomeIsraelisPre	OutcomeIsraelisPost|OutcomePalestiniansPost
I AGREE to participate	A	35	38	A	50	70	C	No impact	62	Bachelor's degree	Male	Christianity	7	Neither agree nor disagree	Strongly agree	Strongly agree	Strongly agree	$50,000-$74,999	Republicans	A	20	13	B	51	60	Civilians on both sides suffer which should motivate peace efforts	Yes	No	No		OutcomeIsraelisPre|OutcomePalestiniansPre	OutcomeIsraelisPost|OutcomePalestiniansPost
I AGREE to participate	B	53	56	B	53	57	E	Little impact	44	Master's degree	Male	Christianity	3	Agree	Agree	Strongly agree	Strongly agree	$25,000-$49,999	Democrats	B	54	53	B	55	55	Civilians on both sides suffer which should motivate peace efforts	Yes	No	No		OutcomeIsraelisPre|OutcomePalestiniansPre	OutcomePalestiniansPost|OutcomeIsraelisPost
I AGREE to participate	A	100	100	A	100	100	E	No impact	42	Bachelor's degree	Female	No Religion	4	Disagree	Disagree	Strongly agree	Strongly agree	$25,000-$49,999	No party	A	100	100	A	100	100	Civilians on both sides suffer which should motivate peace efforts	Yes	No	No		OutcomePalestiniansPre|OutcomeIsraelisPre	OutcomeIsraelisPost|OutcomePalestiniansPost
I AGREE to participate	B	60	70	D	80	85	E	No impact	56	High school degree	Male	Christianity	2	Disagree	Agree	Strongly agree	Strongly agree	$75,000-$99,999	Democrats	C	75	78	D	78	80	Civilians on both sides suffer which should motivate peace efforts	Yes	No	No		OutcomeIsraelisPre|OutcomePalestiniansPre	OutcomePalestiniansPost|OutcomeIsraelisPost
I AGREE to participate	A	51	83	A	50	68	D	Little impact	51	Bachelor's degree	Female	Christianity	4	Agree	Agree	Strongly agree	Strongly agree	$75,000-$99,999	Democrats	A	50	76	A	50	77	Civilians on both sides suffer which should motivate peace efforts	Yes	No	No		OutcomePalestiniansPre|OutcomeIsraelisPre	OutcomeIsraelisPost|OutcomePalestiniansPost
I AGREE to participate	A	52	67	A	52	63	D	Medium impact	30	Bachelor's degree	Female	Christianity	4	Agree	Agree	Strongly agree	Strongly agree	$100,000-$149,999	Democrats	A	52	63	A	52	65	Civilians on both sides suffer which should motivate peace efforts	Yes	No	No		OutcomePalestiniansPre|OutcomeIsraelisPre	OutcomePalestiniansPost|OutcomeIsraelisPost
I AGREE to participate	A	50	61	E	81	92	E	Extreme impact	79	Bachelor's degree	Female	Christianity	9	Agree	Neither agree nor disagree	Strongly agree	Strongly agree	$25,000-$49,999	Republicans	C	71	70	E	80	90	Civilians on both sides suffer which should motivate peace efforts	Yes	No	No		OutcomePalestiniansPre|OutcomeIsraelisPre	OutcomePalestiniansPost|OutcomeIsraelisPost
I AGREE to participate	B	60	60	A	50	50	D	Little impact	51	Bachelor's degree	Male	No Religion	1	Strongly agree	Agree	Strongly agree	Strongly agree	$100,000-$149,999	No party	B	50	50	A	50	50	Civilians on both sides suffer which should motivate peace efforts	Yes	No	No		OutcomePalestiniansPre|OutcomeIsraelisPre	OutcomeIsraelisPost|OutcomePalestiniansPost
I AGREE to participate	C	53	51	C	56	63	D	No impact	33	High school degree	Female	No Religion	6	Strongly disagree	Agree	Strongly agree	Strongly agree	$50,000-$74,999	No party	C	52	55	C	51	53	Civilians on both sides suffer which should motivate peace efforts	Yes	No	No		OutcomePalestiniansPre|OutcomeIsraelisPre	OutcomePalestiniansPost|OutcomeIsraelisPost
I AGREE to participate	B	75	70	B	75	70	E	Little impact	42	Bachelor's degree	Male	No Religion	4	Strongly agree	Strongly agree	Strongly agree	Strongly agree	$150,000 or more	Democrats	C	75	70	C	75	70	Civilians on both sides suffer which should motivate peace efforts	Yes	No	No		OutcomeIsraelisPre|OutcomePalestiniansPre	OutcomePalestiniansPost|OutcomeIsraelisPost
I AGREE to participate	B	75	75	B	75	75	A	Medium impact	63	Bachelor's degree	Female	No Religion	1	Agree	Neither agree nor disagree	Strongly agree	Neither agree nor disagree	$50,000-$74,999	Democrats	B	75	75	B	75	75	Civilians on both sides suffer which should motivate peace efforts	Yes	No	No		OutcomeIsraelisPre|OutcomePalestiniansPre	OutcomeIsraelisPost|OutcomePalestiniansPost
I AGREE to participate	A	40	65	A	40	64	D	Little impact	56	Bachelor's degree	Male	No Religion	1	Disagree	Agree	Strongly agree	Agree	Less than $25,000	Democrats	A	40	64	A	45	65	Civilians on both sides suffer which should motivate peace efforts	Yes	No	No		OutcomePalestiniansPre|OutcomeIsraelisPre	OutcomeIsraelisPost|OutcomePalestiniansPost
I AGREE to participate	A	1	1	B	54	70	E	No impact	28	Master's degree	Male	Christianity	10	Disagree	Agree	Strongly agree	Strongly agree	$75,000-$99,999	Republicans	A	1	1	C	55	66	Civilians on both sides suffer which should motivate peace efforts	Yes	No	No		OutcomeIsraelisPre|OutcomePalestiniansPre	OutcomePalestiniansPost|OutcomeIsraelisPost
I AGREE to participate	B	31	32	A	1	1	B	Strong impact	35	More than master's degree	Female	Christianity	1	Disagree	Agree	Strongly agree	Disagree	$100,000-$149,999	Democrats	B	32	32	A	1	1	The UK government should support Palestine	Yes	No	No		OutcomeIsraelisPre|OutcomePalestiniansPre	OutcomeIsraelisPost|OutcomePalestiniansPost
I AGREE to participate	C	96	96	B	91	92	E	Medium impact	50	Bachelor's degree	Female	No Religion	1	Agree	Strongly agree	Strongly agree	Strongly agree	$100,000-$149,999	Democrats	C	97	97	B	92	93	Civilians on both sides suffer which should motivate peace efforts	Yes	No	No		OutcomeIsraelisPre|OutcomePalestiniansPre	OutcomePalestiniansPost|OutcomeIsraelisPost
I AGREE to participate	A	28	50	B	33	74	E	No impact	49	Bachelor's degree	Female	Christianity	5	Neither agree nor disagree	Strongly agree	Strongly agree	Strongly agree	$50,000-$74,999	Democrats	B	50	50	B	50	50	Civilians on both sides suffer which should motivate peace efforts	Yes	No	No		OutcomeIsraelisPre|OutcomePalestiniansPre	OutcomePalestiniansPost|OutcomeIsraelisPost
I AGREE to participate	A	50	50	A	50	51	C	No impact	39	High school degree	Male	No Religion	5	Strongly agree	Agree	Strongly agree	Strongly agree	Less than $25,000	Other party	A	50	50	A	50	50	Civilians on both sides suffer which should motivate peace efforts	Yes	No	No		OutcomeIsraelisPre|OutcomePalestiniansPre	OutcomeIsraelisPost|OutcomePalestiniansPost
I AGREE to participate	B	50	56	B	50	56	C	Little impact	32	Master's degree	Male	Christianity	6	Strongly agree	Neither agree nor disagree	Strongly disagree	Strongly disagree	$25,000-$49,999	Republicans	B	50	56	B	50	56	Civilians on both sides suffer which should motivate peace efforts	Yes	No	No		OutcomeIsraelisPre|OutcomePalestiniansPre	OutcomePalestiniansPost|OutcomeIsraelisPost
I AGREE to participate	A	60	60	A	20	20	E	Strong impact	34	Bachelor's degree	Female	No Religion	1	Agree	Neither agree nor disagree	Strongly agree	Strongly agree	$50,000-$74,999	Democrats	A	80	100	A	20	20	The UK government should support Palestine	Yes	No	No		OutcomeIsraelisPre|OutcomePalestiniansPre	OutcomePalestiniansPost|OutcomeIsraelisPost
I AGREE to participate	A	53	71	A	53	71	E	Little impact	45	High school degree	Female	Christianity	6	Agree	Agree	Strongly agree	Strongly agree	$75,000-$99,999	Other party	A	52	70	A	51	70	Civilians on both sides suffer which should motivate peace efforts	Yes	No	No		OutcomePalestiniansPre|OutcomeIsraelisPre	OutcomePalestiniansPost|OutcomeIsraelisPost
I AGREE to participate	A	1	1	B	61	80	C	Little impact	52	High school degree	Female	Christianity	9	Neither agree nor disagree	Agree	Strongly agree	Strongly agree	$25,000-$49,999	Democrats	A	1	10	D	81	81	Civilians on both sides suffer which should motivate peace efforts	Yes	No	No		OutcomeIsraelisPre|OutcomePalestiniansPre	OutcomePalestiniansPost|OutcomeIsraelisPost
I AGREE to participate	D	100	100	A	0	4	E	Strong impact	25	More than master's degree	Male	Christianity	5	Agree	Agree	Strongly agree	Strongly agree	$75,000-$99,999	Democrats	D	100	100	B	0	0	The UK government should support Palestine	Yes	No	No		OutcomePalestiniansPre|OutcomeIsraelisPre	OutcomePalestiniansPost|OutcomeIsraelisPost
I AGREE to participate	B	78	90	B	81	90	D	Medium impact	45	High school degree	Female	No Religion	1	Disagree	Strongly disagree	Strongly agree	Strongly agree	$50,000-$74,999	Democrats	C	85	96	C	86	96	Civilians on both sides suffer which should motivate peace efforts	Yes	No	No		OutcomeIsraelisPre|OutcomePalestiniansPre	OutcomePalestiniansPost|OutcomeIsraelisPost
I AGREE to participate	A	40	50	A	30	50	C	Medium impact	31	Master's degree	Male	No Religion	1	Neither agree nor disagree	Agree	Strongly agree	Agree	$150,000 or more	Democrats	A	40	50	A	40	50	Civilians on both sides suffer which should motivate peace efforts	Yes	No	No		OutcomeIsraelisPre|OutcomePalestiniansPre	OutcomePalestiniansPost|OutcomeIsraelisPost
I AGREE to participate	A	50	66	C	70	84	D	Little impact	67	High school degree	Male	Christianity	8	Neither agree nor disagree	Agree	Strongly agree	Strongly agree	$25,000-$49,999	Republicans	B	50	56	D	73	82	Civilians on both sides suffer which should motivate peace efforts	Yes	No	No		OutcomeIsraelisPre|OutcomePalestiniansPre	OutcomePalestiniansPost|OutcomeIsraelisPost
I AGREE to participate	A	49	51	A	49	50	D	No impact	30	High school degree	Male	No Religion	5	Disagree	Agree	Strongly agree	Strongly agree	$25,000-$49,999	Democrats	A	61	70	A	50	50	Civilians on both sides suffer which should motivate peace efforts	Yes	No	No		OutcomePalestiniansPre|OutcomeIsraelisPre	OutcomePalestiniansPost|OutcomeIsraelisPost
I AGREE to participate	A	82	92	A	81	92	E	No impact	52	High school degree	Female	Christianity	5	Agree	Agree	Strongly agree	Strongly agree	$100,000-$149,999	Republicans	A	82	92	A	81	90	Civilians on both sides suffer which should motivate peace efforts	Yes	No	No		OutcomeIsraelisPre|OutcomePalestiniansPre	OutcomeIsraelisPost|OutcomePalestiniansPost
I AGREE to participate	A	0	50	C	81	100	E	Medium impact	57	High school degree	Female	Christianity	6	Disagree	Agree	Strongly agree	Agree	$25,000-$49,999	Republicans	A	17	26	B	63	100	Civilians on both sides suffer which should motivate peace efforts	Yes	No	No		OutcomeIsraelisPre|OutcomePalestiniansPre	OutcomePalestiniansPost|OutcomeIsraelisPost
I AGREE to participate	A	50	50	A	50	81	E	No impact	48	High school degree	Male	Christianity	5	Strongly disagree	Neither agree nor disagree	Strongly agree	Strongly agree	Less than $25,000	Democrats	A	50	50	A	50	69	Civilians on both sides suffer which should motivate peace efforts	Yes	No	No		OutcomeIsraelisPre|OutcomePalestiniansPre	OutcomePalestiniansPost|OutcomeIsraelisPost
I AGREE to participate	A	60	50	A	75	50	E	No impact	60	High school degree	Male	No Religion	8	Agree	Strongly agree	Strongly agree	Strongly agree	$75,000-$99,999	Republicans	A	60	50	A	70	50	Civilians on both sides suffer which should motivate peace efforts	Yes	No	No		OutcomePalestiniansPre|OutcomeIsraelisPre	OutcomePalestiniansPost|OutcomeIsraelisPost
I AGREE to participate	A	50	100	A	50	100	E	Little impact	55	Bachelor's degree	Female	Christianity	5	Agree	Agree	Strongly agree	Strongly agree	$100,000-$149,999	No party	A	50	100	A	50	100	Civilians on both sides suffer which should motivate peace efforts	Yes	No	No		OutcomePalestiniansPre|OutcomeIsraelisPre	OutcomeIsraelisPost|OutcomePalestiniansPost
I AGREE to participate	C	40	40	D	40	40	E	Strong impact	49	Bachelor's degree	Female	Christianity	10	Strongly disagree	Strongly agree	Strongly agree	Strongly agree	$100,000-$149,999	Republicans	E	46	48	D	40	40	Civilians on both sides suffer which should motivate peace efforts	Yes	No	No		OutcomeIsraelisPre|OutcomePalestiniansPre	OutcomePalestiniansPost|OutcomeIsraelisPost
I AGREE to participate	A	0	50	A	0	50	B	No impact	27	High school degree	Female	No Religion	4	Agree	Disagree	Strongly agree	Agree	$25,000-$49,999	Democrats	A	0	50	A	0	50	Civilians on both sides suffer which should motivate peace efforts	Yes	No	No		OutcomeIsraelisPre|OutcomePalestiniansPre	OutcomeIsraelisPost|OutcomePalestiniansPost
I AGREE to participate	A	72	82	B	100	100	D	Little impact	60	High school degree	Female	Christianity	6	Disagree	Agree	Strongly agree	Strongly agree	$100,000-$149,999	Republicans	A	62	83	B	100	100	Civilians on both sides suffer which should motivate peace efforts	Yes	No	No		OutcomePalestiniansPre|OutcomeIsraelisPre	OutcomeIsraelisPost|OutcomePalestiniansPost
I AGREE to participate	A	1	1	D	91	91	E	No impact	74	Bachelor's degree	Male	Christianity	8	Disagree	Agree	Strongly agree	Strongly agree	$50,000-$74,999	Republicans	A	1	1	D	91	91	Civilians on both sides suffer which should motivate peace efforts	Yes	No	No		OutcomePalestiniansPre|OutcomeIsraelisPre	OutcomePalestiniansPost|OutcomeIsraelisPost
I AGREE to participate	A	100	100	A	100	99	E	Little impact	59	High school degree	Female	No Religion	5	Agree	Agree	Strongly agree	Strongly agree	$25,000-$49,999	No party	C	100	100	C	100	99	Civilians on both sides suffer which should motivate peace efforts	Yes	No	No		OutcomeIsraelisPre|OutcomePalestiniansPre	OutcomeIsraelisPost|OutcomePalestiniansPost
I AGREE to participate	C	50	100	C	50	100	E	Medium impact	60	Master's degree	Female	Christianity	5	Agree	Agree	Strongly agree	Strongly agree	$25,000-$49,999	No party	C	50	100	C	50	100	Civilians on both sides suffer which should motivate peace efforts	Yes	No	No		OutcomeIsraelisPre|OutcomePalestiniansPre	OutcomeIsraelisPost|OutcomePalestiniansPost
I AGREE to participate	C	50	51	A	20	27	D	Little impact	31	Bachelor's degree	Female	No Religion	2	Strongly disagree	Agree	Strongly agree	Agree	$75,000-$99,999	Democrats	C	52	51	A	22	23	Civilians on both sides suffer which should motivate peace efforts	Yes	No	No		OutcomePalestiniansPre|OutcomeIsraelisPre	OutcomeIsraelisPost|OutcomePalestiniansPost
I AGREE to participate	A	0	0	C	69	68	E	No impact	64	High school degree	Male	No Religion	9	Agree	Agree	Strongly agree	Agree	$25,000-$49,999	Republicans	A	0	0	C	54	56	Civilians on both sides suffer which should motivate peace efforts	Yes	No	No		OutcomePalestiniansPre|OutcomeIsraelisPre	OutcomeIsraelisPost|OutcomePalestiniansPost
I AGREE to participate	C	50	50	C	50	50	D	Medium impact	36	Master's degree	Female	Christianity	5	Agree	Neither agree nor disagree	Strongly agree	Agree	$100,000-$149,999	No party	C	50	50	C	50	50	Civilians on both sides suffer which should motivate peace efforts	Yes	No	No		OutcomePalestiniansPre|OutcomeIsraelisPre	OutcomeIsraelisPost|OutcomePalestiniansPost
I AGREE to participate	C	78	70	C	75	76	D	Medium impact	35	Master's degree	Female	No Religion	2	Neither agree nor disagree	Neither agree nor disagree	Strongly agree	Agree	$150,000 or more	Democrats	C	79	74	C	79	78	Civilians on both sides suffer which should motivate peace efforts	Yes	No	No		OutcomeIsraelisPre|OutcomePalestiniansPre	OutcomeIsraelisPost|OutcomePalestiniansPost
I AGREE to participate	A	100	100	A	100	100	E	Medium impact	38	High school degree	Female	My religious and spiritual beliefs are hard to classify	1	Disagree	Neither agree nor disagree	Strongly agree	Strongly agree	$25,000-$49,999	Democrats	C	100	100	C	100	100	Civilians on both sides suffer which should motivate peace efforts	Yes	No	No		OutcomeIsraelisPre|OutcomePalestiniansPre	OutcomePalestiniansPost|OutcomeIsraelisPost
I AGREE to participate	B	51	50	B	50	51	E	Little impact	36	Master's degree	Male	Christianity	6	Agree	Agree	Strongly agree	Agree	$150,000 or more	Other party	B	50	49	B	50	50	Civilians on both sides suffer which should motivate peace efforts	Yes	No	No		OutcomeIsraelisPre|OutcomePalestiniansPre	OutcomeIsraelisPost|OutcomePalestiniansPost
I AGREE to participate	A	70	72	B	30	50	B	Strong impact	26	High school degree	Female	Christianity	1	Agree	Agree	Strongly agree	Disagree	$50,000-$74,999	No party	A	72	90	B	30	50	Civilians on both sides suffer which should motivate peace efforts	Yes	No	No		OutcomePalestiniansPre|OutcomeIsraelisPre	OutcomePalestiniansPost|OutcomeIsraelisPost
I AGREE to participate	A	15	25	A	1	10	D	Medium impact	22	Bachelor's degree	Male	No Religion	5	Strongly disagree	Neither agree nor disagree	Strongly agree	Strongly agree	$50,000-$74,999	No party	A	15	24	A	1	5	Civilians on both sides suffer which should motivate peace efforts	Yes	No	No		OutcomeIsraelisPre|OutcomePalestiniansPre	OutcomePalestiniansPost|OutcomeIsraelisPost
I AGREE to participate	B	70	70	B	70	71	E	Medium impact	55	More than master's degree	Female	Christianity	4	Agree	Disagree	Strongly agree	Strongly agree	$100,000-$149,999	Democrats	C	70	70	C	70	70	Civilians on both sides suffer which should motivate peace efforts	Yes	No	No		OutcomeIsraelisPre|OutcomePalestiniansPre	OutcomePalestiniansPost|OutcomeIsraelisPost
I AGREE to participate	B	50	75	B	50	75	C	Medium impact	52	Master's degree	Male	No Religion	1	Neither agree nor disagree	Disagree	Strongly agree	Disagree	Less than $25,000	Democrats	B	50	75	B	50	75	Civilians on both sides suffer which should motivate peace efforts	Yes	No	No		OutcomeIsraelisPre|OutcomePalestiniansPre	OutcomeIsraelisPost|OutcomePalestiniansPost
I AGREE to participate	A	19	50	A	50	50	E	No impact	67	Master's degree	Female	Christianity	8	Neither agree nor disagree	Agree	Strongly agree	Strongly agree	$25,000-$49,999	Republicans	A	20	49	A	50	50	Civilians on both sides suffer which should motivate peace efforts	Yes	No	No		OutcomePalestiniansPre|OutcomeIsraelisPre	OutcomeIsraelisPost|OutcomePalestiniansPost
I AGREE to participate	A	44	47	A	51	53	D	No impact	42	Master's degree	Female	Christianity	9	Disagree	Strongly agree	Strongly agree	Strongly agree	$100,000-$149,999	Republicans	A	50	50	A	50	50	Civilians on both sides suffer which should motivate peace efforts	Yes	No	No		OutcomeIsraelisPre|OutcomePalestiniansPre	OutcomeIsraelisPost|OutcomePalestiniansPost
I AGREE to participate	B	5	2	D	61	82	E	No impact	39	Master's degree	Male	Christianity	5	Agree	Strongly agree	Strongly agree	Strongly agree	$100,000-$149,999	No party	B	2	4	D	56	53	Civilians on both sides suffer which should motivate peace efforts	Yes	No	No		OutcomePalestiniansPre|OutcomeIsraelisPre	OutcomeIsraelisPost|OutcomePalestiniansPost
I AGREE to participate	B	50	52	B	49	51	E	Medium impact	30	Bachelor's degree	Male	No Religion	3	Disagree	Neither agree nor disagree	Strongly agree	Strongly agree	$75,000-$99,999	Democrats	B	50	54	B	50	52	Civilians on both sides suffer which should motivate peace efforts	Yes	No	No		OutcomePalestiniansPre|OutcomeIsraelisPre	OutcomeIsraelisPost|OutcomePalestiniansPost
I AGREE to participate	A	0	0	B	47	56	E	Medium impact	27	High school degree	Male	Christianity	2	Disagree	Agree	Strongly agree	Strongly agree	$50,000-$74,999	Democrats	B	1	4	C	9	11	Civilians on both sides suffer which should motivate peace efforts	Yes	No	No		OutcomeIsraelisPre|OutcomePalestiniansPre	OutcomePalestiniansPost|OutcomeIsraelisPost
I AGREE to participate	B	5	10	C	50	60	E	Strong impact	52	Bachelor's degree	Female	Christianity	7	Agree	Agree	Strongly agree	Strongly agree	$100,000-$149,999	Republicans	B	5	5	C	50	60	Civilians on both sides suffer which should motivate peace efforts	Yes	No	No		OutcomePalestiniansPre|OutcomeIsraelisPre	OutcomePalestiniansPost|OutcomeIsraelisPost
I AGREE to participate	A	0	0	A	0	2	B	No impact	39	High school degree	Female	Christianity	8	Strongly disagree	Neither agree nor disagree	Strongly agree	Strongly agree	$50,000-$74,999	Republicans	A	0	0	A	0	0	Civilians on both sides suffer which should motivate peace efforts	Yes	No	No		OutcomeIsraelisPre|OutcomePalestiniansPre	OutcomePalestiniansPost|OutcomeIsraelisPost
I AGREE to participate	A	30	25	A	54	86	D	Extreme impact	46	Bachelor's degree	Female	Christianity	6	Disagree	Disagree	Strongly agree	Strongly agree	$25,000-$49,999	Democrats	A	15	23	A	19	20	Civilians on both sides suffer which should motivate peace efforts	Yes	No	No		OutcomeIsraelisPre|OutcomePalestiniansPre	OutcomeIsraelisPost|OutcomePalestiniansPost
I AGREE to participate	A	50	100	A	50	100	E	No impact	49	Less than high school degree	Male	Christianity	6	Disagree	Agree	Strongly agree	Strongly agree	$75,000-$99,999	Republicans	A	50	100	A	50	100	Civilians on both sides suffer which should motivate peace efforts	Yes	No	No		OutcomeIsraelisPre|OutcomePalestiniansPre	OutcomePalestiniansPost|OutcomeIsraelisPost
I AGREE to participate	A	40	35	A	45	35	E	Little impact	43	Bachelor's degree	Female	Christianity	5	Agree	Agree	Strongly agree	Strongly agree	$150,000 or more	Democrats	B	50	50	B	50	50	Civilians on both sides suffer which should motivate peace efforts	Yes	No	No		OutcomePalestiniansPre|OutcomeIsraelisPre	OutcomePalestiniansPost|OutcomeIsraelisPost
I AGREE to participate	A	80	83	A	80	84	E	Strong impact	49	High school degree	Female	My religious and spiritual beliefs are hard to classify	4	Neither agree nor disagree	Agree	Strongly agree	Strongly agree	$75,000-$99,999	Democrats	A	95	95	A	82	80	Civilians on both sides suffer which should motivate peace efforts	Yes	No	No		OutcomePalestiniansPre|OutcomeIsraelisPre	OutcomeIsraelisPost|OutcomePalestiniansPost
I AGREE to participate	A	74	75	A	79	77	E	Little impact	45	Bachelor's degree	Female	Christianity	6	Strongly disagree	Neither agree nor disagree	Strongly agree	Strongly agree	Less than $25,000	No party	A	77	74	A	77	74	Civilians on both sides suffer which should motivate peace efforts	Yes	No	No		OutcomePalestiniansPre|OutcomeIsraelisPre	OutcomeIsraelisPost|OutcomePalestiniansPost
I AGREE to participate	C	36	31	D	30	36	E	Strong impact	38	High school degree	Male	Other religion	1	Strongly disagree	Strongly agree	Strongly agree	Strongly disagree	$50,000-$74,999	Democrats	E	50	52	E	52	57	Civilians on both sides suffer which should motivate peace efforts	Yes	No	No		OutcomePalestiniansPre|OutcomeIsraelisPre	OutcomePalestiniansPost|OutcomeIsraelisPost
I AGREE to participate	A	70	70	A	100	100	E	Strong impact	63	Bachelor's degree	Female	Christianity	7	Agree	Agree	Strongly agree	Strongly agree	$100,000-$149,999	Republicans	A	70	70	A	100	100	Civilians on both sides suffer which should motivate peace efforts	Yes	No	No		OutcomeIsraelisPre|OutcomePalestiniansPre	OutcomeIsraelisPost|OutcomePalestiniansPost
I AGREE to participate	A	53	55	A	70	60	A	Little impact	50	High school degree	Male	Christianity	5	Neither agree nor disagree	Neither agree nor disagree	Strongly agree	Agree	Less than $25,000	Democrats	A	54	56	A	76	60	Civilians on both sides suffer which should motivate peace efforts	Yes	No	No		OutcomePalestiniansPre|OutcomeIsraelisPre	OutcomeIsraelisPost|OutcomePalestiniansPost
I AGREE to participate	B	20	50	D	40	50	E	No impact	49	Bachelor's degree	Female	Christianity	9	Agree	Strongly agree	Strongly agree	Strongly agree	$100,000-$149,999	Republicans	B	19	20	D	30	50	Civilians on both sides suffer which should motivate peace efforts	Yes	No	No		OutcomeIsraelisPre|OutcomePalestiniansPre	OutcomeIsraelisPost|OutcomePalestiniansPost
I AGREE to participate	A	70	74	A	70	76	D	Medium impact	47	Bachelor's degree	Male	Christianity	2	Agree	Neither agree nor disagree	Strongly agree	Agree	$150,000 or more	Democrats	A	70	74	A	70	76	Civilians on both sides suffer which should motivate peace efforts	Yes	No	No		OutcomePalestiniansPre|OutcomeIsraelisPre	OutcomeIsraelisPost|OutcomePalestiniansPost
I AGREE to participate	A	0	0	C	100	75	E	No impact	63	Bachelor's degree	Male	Christianity	9	Disagree	Agree	Strongly agree	Strongly agree	$50,000-$74,999	Republicans	A	0	0	C	94	77	Civilians on both sides suffer which should motivate peace efforts	Yes	No	No		OutcomePalestiniansPre|OutcomeIsraelisPre	OutcomePalestiniansPost|OutcomeIsraelisPost
I AGREE to participate	B	80	90	B	80	90	C	Medium impact	67	Bachelor's degree	Male	No Religion	2	Agree	Agree	Strongly agree	Agree	$100,000-$149,999	Democrats	B	80	90	B	80	90	Civilians on both sides suffer which should motivate peace efforts	Yes	No	No		OutcomePalestiniansPre|OutcomeIsraelisPre	OutcomePalestiniansPost|OutcomeIsraelisPost
I AGREE to participate	A	49	51	A	51	49	C	Little impact	49	Bachelor's degree	Female	Christianity	8	Agree	Agree	Strongly agree	Agree	$75,000-$99,999	Republicans	B	50	50	B	50	50	Civilians on both sides suffer which should motivate peace efforts	Yes	No	No		OutcomePalestiniansPre|OutcomeIsraelisPre	OutcomeIsraelisPost|OutcomePalestiniansPost
I AGREE to participate	C	50	89	C	52	78	D	Medium impact	58	Bachelor's degree	Female	No Religion	4	Neither agree nor disagree	Neither agree nor disagree	Strongly agree	Strongly agree	$50,000-$74,999	Democrats	C	50	80	C	50	80	Civilians on both sides suffer which should motivate peace efforts	Yes	No	No		OutcomePalestiniansPre|OutcomeIsraelisPre	OutcomePalestiniansPost|OutcomeIsraelisPost
I AGREE to participate	A	2	2	A	90	92	E	Medium impact	75	High school degree	Male	Christianity	5	Strongly agree	Agree	Strongly agree	Strongly agree	$25,000-$49,999	Democrats	A	2	3	C	93	98	The UK government should support Israel	Yes	No	No		OutcomeIsraelisPre|OutcomePalestiniansPre	OutcomePalestiniansPost|OutcomeIsraelisPost
I AGREE to participate	A	93	94	A	93	93	E	Little impact	68	Bachelor's degree	Male	Christianity	4	Agree	Agree	Strongly agree	Strongly agree	$100,000-$149,999	Democrats	A	95	96	A	93	93	Civilians on both sides suffer which should motivate peace efforts	Yes	No	No		OutcomeIsraelisPre|OutcomePalestiniansPre	OutcomeIsraelisPost|OutcomePalestiniansPost
I AGREE to participate	A	70	70	A	75	75	B	No impact	48	High school degree	Female	Christianity	2	Strongly disagree	Neither agree nor disagree	Strongly agree	Neither agree nor disagree	Less than $25,000	Democrats	C	73	73	C	81	78	Civilians on both sides suffer which should motivate peace efforts	Yes	No	No		OutcomePalestiniansPre|OutcomeIsraelisPre	OutcomeIsraelisPost|OutcomePalestiniansPost
I AGREE to participate	B	20	50	A	15	50	E	Medium impact	49	Bachelor's degree	Female	No Religion	3	Neither agree nor disagree	Strongly agree	Strongly agree	Strongly agree	$100,000-$149,999	Democrats	B	20	50	A	15	50	Civilians on both sides suffer which should motivate peace efforts	No	No	No	NONE	OutcomePalestiniansPre|OutcomeIsraelisPre	OutcomePalestiniansPost|OutcomeIsraelisPost
I AGREE to participate	D	65	46	B	58	52	D	Little impact	22	High school degree	Male	Christianity	10	Strongly agree	Neither agree nor disagree	Strongly agree	Strongly agree	Less than $25,000	Republicans	C	81	59	D	65	54	The UK government should support Israel	Yes	No	No		OutcomePalestiniansPre|OutcomeIsraelisPre	OutcomePalestiniansPost|OutcomeIsraelisPost
I AGREE to participate	B	0	0	D	50	50	E	Strong impact	41	Bachelor's degree	Female	Christianity	2	Strongly agree	Strongly agree	Strongly agree	Strongly agree	$75,000-$99,999	Democrats	A	0	0	D	51	60	Civilians on both sides suffer which should motivate peace efforts	Yes	Yes	No	None	OutcomePalestiniansPre|OutcomeIsraelisPre	OutcomeIsraelisPost|OutcomePalestiniansPost
I AGREE to participate	B	72	87	B	68	71	E	Little impact	53	Bachelor's degree	Male	No Religion	2	Agree	Neither agree nor disagree	Strongly agree	Strongly agree	$150,000 or more	Democrats	B	72	73	B	75	82	Civilians on both sides suffer which should motivate peace efforts	Yes	No	No		OutcomePalestiniansPre|OutcomeIsraelisPre	OutcomeIsraelisPost|OutcomePalestiniansPost
I AGREE to participate	B	50	17	C	41	24	E	No impact	71	Bachelor's degree	Male	Christianity	2	Agree	Agree	Strongly agree	Agree	$75,000-$99,999	Democrats	A	29	20	B	33	25	Civilians on both sides suffer which should motivate peace efforts	Yes	No	No		OutcomePalestiniansPre|OutcomeIsraelisPre	OutcomePalestiniansPost|OutcomeIsraelisPost
I AGREE to participate	D	79	80	D	79	91	E	Little impact	33	Master's degree	Male	Christianity	3	Strongly disagree	Strongly disagree	Strongly agree	Strongly agree	$50,000-$74,999	Democrats	D	83	83	D	81	80	Civilians on both sides suffer which should motivate peace efforts	Yes	No	No		OutcomeIsraelisPre|OutcomePalestiniansPre	OutcomeIsraelisPost|OutcomePalestiniansPost
I AGREE to participate	A	70	81	A	80	80	E	Medium impact	30	Bachelor's degree	Female	Christianity	5	Neither agree nor disagree	Agree	Strongly agree	Strongly agree	$75,000-$99,999	Democrats	B	80	82	B	85	77	Civilians on both sides suffer which should motivate peace efforts	Yes	No	No		OutcomePalestiniansPre|OutcomeIsraelisPre	OutcomeIsraelisPost|OutcomePalestiniansPost
I AGREE to participate	C	90	90	C	90	90	E	Medium impact	50	High school degree	Female	Christianity	5	Disagree	Agree	Strongly agree	Strongly agree	Prefer not to say	Republicans	C	90	90	C	90	90	Civilians on both sides suffer which should motivate peace efforts	Yes	No	No		OutcomeIsraelisPre|OutcomePalestiniansPre	OutcomePalestiniansPost|OutcomeIsraelisPost
I AGREE to participate	B	49	49	B	50	49	C	No impact	56	Bachelor's degree	Male	No Religion	5	Disagree	Disagree	Strongly agree	Neither agree nor disagree	$150,000 or more	No party	B	50	49	B	50	50	Civilians on both sides suffer which should motivate peace efforts	Yes	No	No		OutcomeIsraelisPre|OutcomePalestiniansPre	OutcomeIsraelisPost|OutcomePalestiniansPost
I AGREE to participate	A	40	50	B	40	40	E	Little impact	49	Bachelor's degree	Male	Christianity	5	Agree	Neither agree nor disagree	Strongly agree	Strongly agree	$50,000-$74,999	Democrats	B	30	39	B	35	35	Civilians on both sides suffer which should motivate peace efforts	Yes	No	No		OutcomePalestiniansPre|OutcomeIsraelisPre	OutcomePalestiniansPost|OutcomeIsraelisPost
I AGREE to participate	A	50	50	A	50	50	E	No impact	54	High school degree	Male	Christianity	5	Neither agree nor disagree	Neither agree nor disagree	Strongly agree	Strongly agree	Less than $25,000	Democrats	A	50	50	A	50	50	Civilians on both sides suffer which should motivate peace efforts	Yes	No	No		OutcomePalestiniansPre|OutcomeIsraelisPre	OutcomePalestiniansPost|OutcomeIsraelisPost
I AGREE to participate	C	50	51	C	49	47	D	No impact	48	Bachelor's degree	Male	Christianity	1	Agree	Strongly agree	Strongly agree	Strongly agree	$100,000-$149,999	Democrats	C	50	71	D	51	50	Civilians on both sides suffer which should motivate peace efforts	Yes	No	No		OutcomePalestiniansPre|OutcomeIsraelisPre	OutcomePalestiniansPost|OutcomeIsraelisPost
I AGREE to participate	B	52	51	C	50	50	C	Medium impact	18	High school degree	Female	Christianity	6	Neither agree nor disagree	Neither agree nor disagree	Strongly agree	Neither agree nor disagree	$100,000-$149,999	No party	A	55	53	A	52	52	The UK government should support Israel	Yes	No	No		OutcomePalestiniansPre|OutcomeIsraelisPre	OutcomePalestiniansPost|OutcomeIsraelisPost
I AGREE to participate	A	50	50	B	61	71	E	Medium impact	70	High school degree	Female	No Religion	6	Agree	Agree	Strongly agree	Strongly agree	$50,000-$74,999	Other party	A	50	50	B	60	70	Civilians on both sides suffer which should motivate peace efforts	Yes	No	No		OutcomePalestiniansPre|OutcomeIsraelisPre	OutcomePalestiniansPost|OutcomeIsraelisPost
I AGREE to participate	A	9	10	A	13	14	A	No impact	37	High school degree	Male	No Religion	7	Neither agree nor disagree	Disagree	Strongly agree	Neither agree nor disagree	Prefer not to say	Republicans	A	8	8	A	12	11	Civilians on both sides suffer which should motivate peace efforts	Yes	No	No		OutcomePalestiniansPre|OutcomeIsraelisPre	OutcomePalestiniansPost|OutcomeIsraelisPost
I AGREE to participate	B	42	61	B	44	59	D	Medium impact	48	Bachelor's degree	Female	Christianity	6	Neither agree nor disagree	Strongly agree	Strongly agree	Strongly agree	$50,000-$74,999	Republicans	C	48	55	C	51	63	Civilians on both sides suffer which should motivate peace efforts	Yes	No	No		OutcomeIsraelisPre|OutcomePalestiniansPre	OutcomePalestiniansPost|OutcomeIsraelisPost
I AGREE to participate	B	51	66	B	51	64	E	Little impact	71	High school degree	Female	Christianity	2	Agree	Agree	Strongly agree	Strongly agree	$25,000-$49,999	Democrats	C	70	75	C	70	72	Civilians on both sides suffer which should motivate peace efforts	Yes	No	No		OutcomePalestiniansPre|OutcomeIsraelisPre	OutcomePalestiniansPost|OutcomeIsraelisPost
I AGREE to participate	A	1	0	A	1	1	E	Little impact	61	Bachelor's degree	Female	Christianity	1	Neither agree nor disagree	Neither agree nor disagree	Strongly agree	Strongly agree	$100,000-$149,999	Democrats	A	1	1	A	1	1	Civilians on both sides suffer which should motivate peace efforts	Yes	No	No		OutcomePalestiniansPre|OutcomeIsraelisPre	OutcomePalestiniansPost|OutcomeIsraelisPost
I AGREE to participate	A	20	71	A	50	80	E	Medium impact	49	Bachelor's degree	Female	Christianity	7	Strongly agree	Agree	Strongly agree	Strongly agree	$75,000-$99,999	Republicans	A	20	71	B	80	83	Civilians on both sides suffer which should motivate peace efforts	Yes	No	No		OutcomeIsraelisPre|OutcomePalestiniansPre	OutcomePalestiniansPost|OutcomeIsraelisPost
I AGREE to participate	B	76	69	B	80	74	E	Little impact	37	Bachelor's degree	Male	No Religion	2	Disagree	Agree	Strongly agree	Strongly agree	$150,000 or more	Democrats	B	81	74	B	83	78	Civilians on both sides suffer which should motivate peace efforts	Yes	No	No		OutcomeIsraelisPre|OutcomePalestiniansPre	OutcomeIsraelisPost|OutcomePalestiniansPost
I AGREE to participate	A	50	50	A	50	50	A	Little impact	50	High school degree	Female	Christianity	5	Strongly disagree	Strongly agree	Strongly agree	Agree	$25,000-$49,999	Republicans	A	50	50	A	50	50	Civilians on both sides suffer which should motivate peace efforts	Yes	No	No		OutcomePalestiniansPre|OutcomeIsraelisPre	OutcomePalestiniansPost|OutcomeIsraelisPost
I AGREE to participate	A	0	0	E	81	100	E	Little impact	47	High school degree	Male	Christianity	10	Strongly agree	Strongly agree	Strongly agree	Strongly agree	$25,000-$49,999	Republicans	A	1	1	B	51	81	Civilians on both sides suffer which should motivate peace efforts	Yes	No	No		OutcomePalestiniansPre|OutcomeIsraelisPre	OutcomeIsraelisPost|OutcomePalestiniansPost
I AGREE to participate	A	0	10	B	70	80	D	No impact	48	Bachelor's degree	Male	Christianity	9	Strongly disagree	Neither agree nor disagree	Strongly agree	Agree	$75,000-$99,999	Republicans	A	0	10	B	70	80	Civilians on both sides suffer which should motivate peace efforts	Yes	No	No		OutcomeIsraelisPre|OutcomePalestiniansPre	OutcomeIsraelisPost|OutcomePalestiniansPost
I AGREE to participate	A	38	38	A	50	50	C	Little impact	48	Bachelor's degree	Male	No Religion	4	Neither agree nor disagree	Neither agree nor disagree	Strongly agree	Agree	$150,000 or more	Democrats	A	35	35	A	48	47	Civilians on both sides suffer which should motivate peace efforts	Yes	No	No		OutcomeIsraelisPre|OutcomePalestiniansPre	OutcomeIsraelisPost|OutcomePalestiniansPost
I AGREE to participate	B	42	42	A	1	1	E	Medium impact	43	High school degree	Male	Christianity	1	Neither agree nor disagree	Neither agree nor disagree	Strongly agree	Neither agree nor disagree	$50,000-$74,999	Democrats	B	40	40	A	1	1	Civilians on both sides suffer which should motivate peace efforts	Yes	No	No		OutcomeIsraelisPre|OutcomePalestiniansPre	OutcomePalestiniansPost|OutcomeIsraelisPost
I AGREE to participate	A	0	0	A	0	0	D	Medium impact	38	High school degree	Female	No Religion	2	Neither agree nor disagree	Neither agree nor disagree	Strongly agree	Strongly agree	$50,000-$74,999	Democrats	A	0	0	A	0	0	Civilians on both sides suffer which should motivate peace efforts	Yes	No	No		OutcomePalestiniansPre|OutcomeIsraelisPre	OutcomePalestiniansPost|OutcomeIsraelisPost
I AGREE to participate	D	78	81	C	74	78	E	Medium impact	51	Master's degree	Male	Christianity	1	Neither agree nor disagree	Disagree	Strongly agree	Strongly agree	$100,000-$149,999	Democrats	D	81	79	C	74	78	Civilians on both sides suffer which should motivate peace efforts	Yes	No	No		OutcomeIsraelisPre|OutcomePalestiniansPre	OutcomeIsraelisPost|OutcomePalestiniansPost
I AGREE to participate	A	55	100	A	55	100	D	Medium impact	79	Master's degree	Female	Christianity	2	Agree	Neither agree nor disagree	Strongly agree	Strongly agree	Less than $25,000	Democrats	B	55	100	B	55	100	Civilians on both sides suffer which should motivate peace efforts	Yes	No	No		OutcomePalestiniansPre|OutcomeIsraelisPre	OutcomePalestiniansPost|OutcomeIsraelisPost
I AGREE to participate	A	25	11	B	43	52	E	Medium impact	34	Bachelor's degree	Male	Christianity	4	Disagree	Agree	Strongly agree	Strongly agree	$100,000-$149,999	No party	B	42	49	C	45	48	Civilians on both sides suffer which should motivate peace efforts	Yes	No	No		OutcomePalestiniansPre|OutcomeIsraelisPre	OutcomeIsraelisPost|OutcomePalestiniansPost
I AGREE to participate	A	60	61	B	71	60	C	Little impact	43	Bachelor's degree	Male	No Religion	4	Agree	Agree	Strongly agree	Agree	$100,000-$149,999	Democrats	A	61	60	B	71	61	Civilians on both sides suffer which should motivate peace efforts	Yes	No	No		OutcomePalestiniansPre|OutcomeIsraelisPre	OutcomeIsraelisPost|OutcomePalestiniansPost
I AGREE to participate	D	79	80	A	52	53	C	Strong impact	40	High school degree	Male	No Religion	2	Agree	Agree	Strongly agree	Neither agree nor disagree	$25,000-$49,999	Democrats	D	79	79	A	50	50	Civilians on both sides suffer which should motivate peace efforts	Yes	No	No		OutcomeIsraelisPre|OutcomePalestiniansPre	OutcomePalestiniansPost|OutcomeIsraelisPost
I AGREE to participate	A	100	100	A	100	100	A	Extreme impact	32	Bachelor's degree	Male	Christianity	2	Strongly agree	Strongly agree	Strongly disagree	Strongly agree	$50,000-$74,999	Democrats	A	50	50	A	51	53	Civilians on both sides suffer which should motivate peace efforts	Yes	No	No		OutcomePalestiniansPre|OutcomeIsraelisPre	OutcomePalestiniansPost|OutcomeIsraelisPost
I AGREE to participate	B	50	50	B	50	50	D	Medium impact	26	High school degree	Male	My religious and spiritual beliefs are hard to classify	7	Agree	Agree	Strongly agree	Strongly agree	$50,000-$74,999	Republicans	B	50	50	B	50	50	Civilians on both sides suffer which should motivate peace efforts	Yes	No	No		OutcomeIsraelisPre|OutcomePalestiniansPre	OutcomeIsraelisPost|OutcomePalestiniansPost
I AGREE to participate	A	60	81	A	50	40	C	Medium impact	24	Master's degree	Female	Buddhism	3	Agree	Neither agree nor disagree	Strongly agree	Agree	$150,000 or more	Democrats	A	50	80	A	50	50	Civilians on both sides suffer which should motivate peace efforts	Yes	No	No		OutcomeIsraelisPre|OutcomePalestiniansPre	OutcomeIsraelisPost|OutcomePalestiniansPost
I AGREE to participate	A	75	92	B	77	91	D	Medium impact	33	Bachelor's degree	Male	No Religion	1	Strongly agree	Strongly disagree	Strongly agree	Strongly agree	$50,000-$74,999	Democrats	A	90	91	B	92	92	Civilians on both sides suffer which should motivate peace efforts	Yes	No	No		OutcomePalestiniansPre|OutcomeIsraelisPre	OutcomePalestiniansPost|OutcomeIsraelisPost
I AGREE to participate	B	28	35	D	53	72	E	Medium impact	33	Master's degree	Male	My religious and spiritual beliefs are hard to classify	7	Agree	Neither agree nor disagree	Strongly agree	Strongly agree	$50,000-$74,999	Republicans	B	32	42	D	68	77	Civilians on both sides suffer which should motivate peace efforts	Yes	No	No		OutcomeIsraelisPre|OutcomePalestiniansPre	OutcomePalestiniansPost|OutcomeIsraelisPost
I AGREE to participate	B	50	25	A	30	10	C	Medium impact	23	Bachelor's degree	Female	No Religion	1	Agree	Agree	Strongly agree	Strongly agree	$25,000-$49,999	Democrats	B	50	25	A	30	5	Civilians on both sides suffer which should motivate peace efforts	Yes	No	No		OutcomePalestiniansPre|OutcomeIsraelisPre	OutcomeIsraelisPost|OutcomePalestiniansPost
I AGREE to participate	A	0	0	D	75	75	E	No impact	28	High school degree	Male	No Religion	10	Disagree	Agree	Strongly agree	Agree	$75,000-$99,999	Republicans	A	0	0	D	74	76	Civilians on both sides suffer which should motivate peace efforts	Yes	No	No		OutcomeIsraelisPre|OutcomePalestiniansPre	OutcomeIsraelisPost|OutcomePalestiniansPost
I AGREE to participate	A	70	71	B	70	71	D	Medium impact	60	More than master's degree	Female	My religious and spiritual beliefs are hard to classify	3	Neither agree nor disagree	Disagree	Strongly agree	Strongly agree	$150,000 or more	Democrats	A	70	71	B	70	71	Civilians on both sides suffer which should motivate peace efforts	Yes	No	No		OutcomePalestiniansPre|OutcomeIsraelisPre	OutcomePalestiniansPost|OutcomeIsraelisPost
I AGREE to participate	A	100	80	A	100	80	E	No impact	59	High school degree	Female	No Religion	6	Agree	Strongly agree	Strongly agree	Strongly agree	$100,000-$149,999	Republicans	A	100	80	A	100	80	Civilians on both sides suffer which should motivate peace efforts	Yes	No	No		OutcomeIsraelisPre|OutcomePalestiniansPre	OutcomeIsraelisPost|OutcomePalestiniansPost
I AGREE to participate	C	77	71	B	63	56	D	Little impact	36	High school degree	Male	No Religion	4	Disagree	Disagree	Strongly agree	Agree	$100,000-$149,999	Democrats	D	71	79	C	73	70	Civilians on both sides suffer which should motivate peace efforts	Yes	No	No		OutcomePalestiniansPre|OutcomeIsraelisPre	OutcomeIsraelisPost|OutcomePalestiniansPost
I AGREE to participate	A	50	70	A	50	70	D	No impact	56	Master's degree	Female	Christianity	5	Agree	Agree	Strongly agree	Strongly agree	$25,000-$49,999	Democrats	B	50	70	B	50	70	Civilians on both sides suffer which should motivate peace efforts	Yes	No	No		OutcomeIsraelisPre|OutcomePalestiniansPre	OutcomePalestiniansPost|OutcomeIsraelisPost
I AGREE to participate	B	80	100	A	52	63	C	Strong impact	26	Bachelor's degree	Female	My religious and spiritual beliefs are hard to classify	1	Agree	Disagree	Strongly agree	Agree	$50,000-$74,999	Democrats	B	79	100	A	45	66	Civilians on both sides suffer which should motivate peace efforts	Yes	No	No		OutcomePalestiniansPre|OutcomeIsraelisPre	OutcomePalestiniansPost|OutcomeIsraelisPost
I AGREE to participate	B	50	100	B	50	100	E	Medium impact	49	Bachelor's degree	Female	Christianity	5	Strongly agree	Agree	Strongly agree	Strongly agree	$150,000 or more	Democrats	C	50	100	C	50	100	Civilians on both sides suffer which should motivate peace efforts	Yes	No	No		OutcomePalestiniansPre|OutcomeIsraelisPre	OutcomePalestiniansPost|OutcomeIsraelisPost
I AGREE to participate	C	81	81	A	2	3	E	Extreme impact	41	Bachelor's degree	Male	Christianity	2	Strongly agree	Strongly agree	Strongly agree	Strongly agree	$100,000-$149,999	Democrats	D	100	100	A	0	0	The UK government should support Palestine	Yes	Yes	No		OutcomePalestiniansPre|OutcomeIsraelisPre	OutcomePalestiniansPost|OutcomeIsraelisPost
I AGREE to participate	D	50	80	D	50	80	D	Medium impact	47	Bachelor's degree	Female	Christianity	5	Agree	Neither agree nor disagree	Strongly agree	Agree	$50,000-$74,999	Democrats	D	50	80	D	50	80	Civilians on both sides suffer which should motivate peace efforts	Yes	No	No		OutcomePalestiniansPre|OutcomeIsraelisPre	OutcomeIsraelisPost|OutcomePalestiniansPost
I AGREE to participate	A	22	15	A	50	70	C	Medium impact	35	High school degree	Female	Christianity	8	Agree	Neither agree nor disagree	Strongly agree	Strongly agree	Less than $25,000	No party	A	27	17	A	46	60	Civilians on both sides suffer which should motivate peace efforts	Yes	No	No		OutcomeIsraelisPre|OutcomePalestiniansPre	OutcomeIsraelisPost|OutcomePalestiniansPost
I AGREE to participate	A	7	8	D	50	50	E	Medium impact	61	Bachelor's degree	Female	Christianity	9	Agree	Strongly agree	Strongly agree	Strongly agree	$25,000-$49,999	Republicans	A	9	9	D	50	50	Civilians on both sides suffer which should motivate peace efforts	Yes	No	No		OutcomePalestiniansPre|OutcomeIsraelisPre	OutcomePalestiniansPost|OutcomeIsraelisPost
I AGREE to participate	A	18	24	B	37	32	E	No impact	27	High school degree	Female	Christianity	8	Disagree	Neither agree nor disagree	Strongly agree	Strongly agree	$75,000-$99,999	Republicans	B	25	25	B	32	35	Civilians on both sides suffer which should motivate peace efforts	Yes	No	No		OutcomeIsraelisPre|OutcomePalestiniansPre	OutcomeIsraelisPost|OutcomePalestiniansPost
I AGREE to participate	A	61	50	A	60	56	D	Little impact	38	Master's degree	Male	No Religion	2	Agree	Strongly agree	Strongly agree	Strongly agree	$150,000 or more	Democrats	A	60	55	A	60	60	Civilians on both sides suffer which should motivate peace efforts	Yes	No	No		OutcomePalestiniansPre|OutcomeIsraelisPre	OutcomeIsraelisPost|OutcomePalestiniansPost
I AGREE to participate	A	32	17	B	53	40	C	Medium impact	68	Master's degree	Male	Christianity	8	Disagree	Agree	Strongly agree	Agree	$75,000-$99,999	Republicans	C	64	58	B	49	44	Civilians on both sides suffer which should motivate peace efforts	Yes	No	No		OutcomePalestiniansPre|OutcomeIsraelisPre	OutcomeIsraelisPost|OutcomePalestiniansPost
I AGREE to participate	A	50	50	A	50	50	D	No impact	30	Master's degree	Male	Christianity	5	Agree	Agree	Strongly agree	Agree	$75,000-$99,999	No party	A	50	50	A	50	50	Civilians on both sides suffer which should motivate peace efforts	Yes	No	No		OutcomeIsraelisPre|OutcomePalestiniansPre	OutcomeIsraelisPost|OutcomePalestiniansPost
I AGREE to participate	A	0	0	C	63	81	E	No impact	48	Bachelor's degree	Male	Christianity	6	Strongly disagree	Neither agree nor disagree	Strongly agree	Strongly agree	$50,000-$74,999	No party	A	0	0	C	63	80	Civilians on both sides suffer which should motivate peace efforts	Yes	No	No		OutcomePalestiniansPre|OutcomeIsraelisPre	OutcomeIsraelisPost|OutcomePalestiniansPost
I AGREE to participate	A	30	50	A	31	50	C	No impact	26	Bachelor's degree	Male	No Religion	6	Strongly disagree	Neither agree nor disagree	Strongly agree	Neither agree nor disagree	$25,000-$49,999	No party	A	30	50	A	30	50	Civilians on both sides suffer which should motivate peace efforts	Yes	No	No		OutcomeIsraelisPre|OutcomePalestiniansPre	OutcomePalestiniansPost|OutcomeIsraelisPost
I AGREE to participate	B	35	36	C	65	60	C	Little impact	49	Bachelor's degree	Male	No Religion	8	Agree	Agree	Strongly agree	Agree	$75,000-$99,999	Republicans	C	41	55	C	65	72	Civilians on both sides suffer which should motivate peace efforts	Yes	No	No		OutcomeIsraelisPre|OutcomePalestiniansPre	OutcomePalestiniansPost|OutcomeIsraelisPost
I AGREE to participate	A	50	100	A	50	100	E	Strong impact	21	High school degree	Female	Christianity	5	Agree	Neither agree nor disagree	Strongly agree	Strongly agree	Less than $25,000	Democrats	C	40	50	C	50	50	Civilians on both sides suffer which should motivate peace efforts	Yes	No	No		OutcomePalestiniansPre|OutcomeIsraelisPre	OutcomePalestiniansPost|OutcomeIsraelisPost
I AGREE to participate	B	30	30	B	30	30	E	Little impact	51	Bachelor's degree	Female	Christianity	10	Neither agree nor disagree	Agree	Strongly agree	Strongly agree	$100,000-$149,999	Republicans	B	20	20	B	15	15	Civilians on both sides suffer which should motivate peace efforts	Yes	No	No		OutcomeIsraelisPre|OutcomePalestiniansPre	OutcomePalestiniansPost|OutcomeIsraelisPost
I AGREE to participate	A	29	50	A	41	50	E	Little impact	62	Bachelor's degree	Female	Christianity	3	Agree	Agree	Strongly agree	Strongly agree	$100,000-$149,999	Democrats	A	30	51	A	40	49	Civilians on both sides suffer which should motivate peace efforts	Yes	No	No		OutcomeIsraelisPre|OutcomePalestiniansPre	OutcomePalestiniansPost|OutcomeIsraelisPost
I AGREE to participate	A	10	40	E	75	100	E	Little impact	63	Master's degree	Female	Christianity	5	Agree	Agree	Strongly agree	Strongly agree	$25,000-$49,999	Republicans	A	10	40	E	80	92	Civilians on both sides suffer which should motivate peace efforts	Yes	No	No		OutcomePalestiniansPre|OutcomeIsraelisPre	OutcomePalestiniansPost|OutcomeIsraelisPost
I AGREE to participate	A	90	95	A	95	99	E	No impact	39	High school degree	Female	No Religion	3	Agree	Strongly agree	Strongly agree	Strongly agree	$100,000-$149,999	Democrats	A	90	95	A	90	95	Civilians on both sides suffer which should motivate peace efforts	Yes	No	No		OutcomePalestiniansPre|OutcomeIsraelisPre	OutcomeIsraelisPost|OutcomePalestiniansPost
I AGREE to participate	A	25	25	A	24	41	C	Little impact	33	High school degree	Female	Christianity	6	Neither agree nor disagree	Neither agree nor disagree	Strongly agree	Agree	$50,000-$74,999	No party	A	25	25	A	24	26	Civilians on both sides suffer which should motivate peace efforts	Yes	No	No		OutcomeIsraelisPre|OutcomePalestiniansPre	OutcomeIsraelisPost|OutcomePalestiniansPost
I AGREE to participate	A	7	2	C	23	17	C	No impact	58	High school degree	Male	Christianity	9	Disagree	Agree	Strongly agree	Agree	Less than $25,000	Republicans	A	2	0	C	27	16	Civilians on both sides suffer which should motivate peace efforts	Yes	No	No		OutcomePalestiniansPre|OutcomeIsraelisPre	OutcomeIsraelisPost|OutcomePalestiniansPost
I AGREE to participate	A	50	51	A	50	51	E	No impact	29	Bachelor's degree	Female	No Religion	3	Agree	Agree	Strongly agree	Strongly agree	$50,000-$74,999	Democrats	B	50	51	B	50	51	Civilians on both sides suffer which should motivate peace efforts	Yes	No	No		OutcomeIsraelisPre|OutcomePalestiniansPre	OutcomePalestiniansPost|OutcomeIsraelisPost
I AGREE to participate	B	54	67	C	71	76	D	Little impact	47	High school degree	Male	Christianity	9	Agree	Agree	Strongly agree	Strongly agree	$50,000-$74,999	Republicans	B	61	65	C	70	75	Civilians on both sides suffer which should motivate peace efforts	Yes	No	No		OutcomePalestiniansPre|OutcomeIsraelisPre	OutcomePalestiniansPost|OutcomeIsraelisPost
I AGREE to participate	C	50	75	A	0	0	D	Extreme impact	27	Master's degree	Female	No Religion	1	Agree	Agree	Strongly agree	Agree	$150,000 or more	Democrats	D	100	100	A	0	0	The UK government should support Palestine	Yes	No	No		OutcomeIsraelisPre|OutcomePalestiniansPre	OutcomePalestiniansPost|OutcomeIsraelisPost
I AGREE to participate	B	70	100	B	70	100	E	Medium impact	46	High school degree	Female	Christianity	2	Agree	Strongly agree	Strongly agree	Strongly agree	$100,000-$149,999	Democrats	B	70	100	B	70	100	Civilians on both sides suffer which should motivate peace efforts	Yes	No	No		OutcomeIsraelisPre|OutcomePalestiniansPre	OutcomePalestiniansPost|OutcomeIsraelisPost
I AGREE to participate	A	5	30	A	5	30	D	Little impact	51	High school degree	Female	Christianity	5	Neither agree nor disagree	Strongly agree	Strongly agree	Strongly agree	$25,000-$49,999	No party	A	5	31	A	5	30	Civilians on both sides suffer which should motivate peace efforts	Yes	No	No		OutcomePalestiniansPre|OutcomeIsraelisPre	OutcomeIsraelisPost|OutcomePalestiniansPost
I AGREE to participate	A	20	20	D	65	65	E	Medium impact	39	High school degree	Male	No Religion	7	Agree	Agree	Strongly agree	Strongly agree	$50,000-$74,999	Republicans	B	23	23	D	70	70	Civilians on both sides suffer which should motivate peace efforts	Yes	No	No		OutcomeIsraelisPre|OutcomePalestiniansPre	OutcomePalestiniansPost|OutcomeIsraelisPost
I AGREE to participate	E	100	100	E	100	100	E	Medium impact	60	Bachelor's degree	Female	Christianity	2	Disagree	Agree	Strongly agree	Strongly agree	$50,000-$74,999	Democrats	E	100	100	E	100	100	Civilians on both sides suffer which should motivate peace efforts	Yes	No	No		OutcomePalestiniansPre|OutcomeIsraelisPre	OutcomePalestiniansPost|OutcomeIsraelisPost
I AGREE to participate	A	50	40	A	50	40	C	Little impact	23	Bachelor's degree	Male	No Religion	4	Neither agree nor disagree	Agree	Strongly agree	Agree	$25,000-$49,999	No party	A	50	40	A	50	40	Civilians on both sides suffer which should motivate peace efforts	Yes	No	No		OutcomePalestiniansPre|OutcomeIsraelisPre	OutcomeIsraelisPost|OutcomePalestiniansPost
I AGREE to participate	C	70	50	B	25	5	E	Medium impact	53	Master's degree	Male	Christianity	1	Neither agree nor disagree	Strongly agree	Strongly agree	Strongly agree	$75,000-$99,999	Democrats	C	72	52	B	20	5	Civilians on both sides suffer which should motivate peace efforts	Yes	No	No		OutcomePalestiniansPre|OutcomeIsraelisPre	OutcomePalestiniansPost|OutcomeIsraelisPost
I AGREE to participate	A	10	3	C	10	29	D	No impact	37	High school degree	Female	Christianity	6	Neither agree nor disagree	Neither agree nor disagree	Strongly agree	Agree	$25,000-$49,999	No party	A	14	13	A	15	24	Civilians on both sides suffer which should motivate peace efforts	Yes	No	No		OutcomeIsraelisPre|OutcomePalestiniansPre	OutcomeIsraelisPost|OutcomePalestiniansPost
I AGREE to participate	A	52	53	A	53	55	C	No impact	48	Master's degree	Female	No Religion	5	Neither agree nor disagree	Agree	Strongly agree	Agree	$25,000-$49,999	No party	A	52	52	A	52	52	Civilians on both sides suffer which should motivate peace efforts	Yes	No	No		OutcomeIsraelisPre|OutcomePalestiniansPre	OutcomeIsraelisPost|OutcomePalestiniansPost
I AGREE to participate	A	1	1	C	100	100	E	Little impact	71	Bachelor's degree	Female	My religious and spiritual beliefs are hard to classify	10	Strongly disagree	Agree	Strongly agree	Agree	$25,000-$49,999	Republicans	A	1	1	D	100	100	Civilians on both sides suffer which should motivate peace efforts	Yes	No	No		OutcomeIsraelisPre|OutcomePalestiniansPre	OutcomePalestiniansPost|OutcomeIsraelisPost
I AGREE to participate	C	70	71	C	80	81	D	Medium impact	40	More than master's degree	Male	No Religion	2	Strongly disagree	Strongly agree	Strongly agree	Strongly agree	Prefer not to say	Democrats	C	77	77	C	81	81	Civilians on both sides suffer which should motivate peace efforts	Yes	No	No		OutcomePalestiniansPre|OutcomeIsraelisPre	OutcomeIsraelisPost|OutcomePalestiniansPost
I AGREE to participate	A	60	65	C	85	90	D	Little impact	58	Master's degree	Female	Christianity	2	Agree	Agree	Strongly agree	Strongly agree	$100,000-$149,999	Democrats	C	80	80	C	90	90	Civilians on both sides suffer which should motivate peace efforts	Yes	No	No		OutcomePalestiniansPre|OutcomeIsraelisPre	OutcomePalestiniansPost|OutcomeIsraelisPost
I AGREE to participate	A	50	50	C	50	50	B	No impact	47	High school degree	Male	Christianity	6	Strongly disagree	Neither agree nor disagree	Strongly agree	Neither agree nor disagree	$100,000-$149,999	Republicans	A	50	50	C	50	50	Civilians on both sides suffer which should motivate peace efforts	Yes	No	No		OutcomeIsraelisPre|OutcomePalestiniansPre	OutcomePalestiniansPost|OutcomeIsraelisPost
I AGREE to participate	A	50	50	A	50	50	E	No impact	38	High school degree	Female	No Religion	1	Strongly disagree	Strongly disagree	Strongly agree	Strongly agree	Less than $25,000	Democrats	D	80	80	D	80	80	Civilians on both sides suffer which should motivate peace efforts	Yes	No	No		OutcomeIsraelisPre|OutcomePalestiniansPre	OutcomeIsraelisPost|OutcomePalestiniansPost
I AGREE to participate	D	85	100	D	87	100	E	Strong impact	47	Master's degree	Female	No Religion	3	Agree	Agree	Strongly agree	Agree	$100,000-$149,999	Democrats	D	90	100	D	92	100	Civilians on both sides suffer which should motivate peace efforts	Yes	No	No		OutcomePalestiniansPre|OutcomeIsraelisPre	OutcomePalestiniansPost|OutcomeIsraelisPost
I AGREE to participate	B	52	100	B	51	100	E	Little impact	38	Master's degree	Male	Christianity	5	Neither agree nor disagree	Strongly agree	Strongly agree	Strongly agree	$100,000-$149,999	Republicans	B	53	99	B	52	100	Civilians on both sides suffer which should motivate peace efforts	Yes	No	No		OutcomeIsraelisPre|OutcomePalestiniansPre	OutcomeIsraelisPost|OutcomePalestiniansPost
I AGREE to participate	B	49	48	C	80	80	E	Medium impact	66	Bachelor's degree	Female	Christianity	6	Agree	Agree	Strongly agree	Strongly agree	$50,000-$74,999	No party	B	50	50	C	80	80	Civilians on both sides suffer which should motivate peace efforts	Yes	No	No		OutcomeIsraelisPre|OutcomePalestiniansPre	OutcomeIsraelisPost|OutcomePalestiniansPost
I AGREE to participate	A	24	44	A	26	27	E	Strong impact	61	High school degree	Female	Christianity	6	Strongly agree	Strongly agree	Strongly agree	Strongly agree	$25,000-$49,999	Democrats	A	27	25	A	30	29	Civilians on both sides suffer which should motivate peace efforts	Yes	No	No		OutcomePalestiniansPre|OutcomeIsraelisPre	OutcomeIsraelisPost|OutcomePalestiniansPost
I AGREE to participate	A	40	40	B	60	60	D	Little impact	49	Bachelor's degree	Male	No Religion	3	Disagree	Agree	Strongly agree	Strongly agree	$75,000-$99,999	Democrats	B	42	42	B	60	60	Civilians on both sides suffer which should motivate peace efforts	Yes	No	No		OutcomeIsraelisPre|OutcomePalestiniansPre	OutcomePalestiniansPost|OutcomeIsraelisPost
I AGREE to participate	A	40	60	A	26	49	D	Little impact	44	High school degree	Male	No Religion	5	Agree	Agree	Strongly agree	Agree	Less than $25,000	Democrats	A	40	50	A	39	49	Civilians on both sides suffer which should motivate peace efforts	Yes	No	No		OutcomePalestiniansPre|OutcomeIsraelisPre	OutcomeIsraelisPost|OutcomePalestiniansPost
I AGREE to participate	A	90	80	A	80	40	B	Little impact	22	Bachelor's degree	Female	No Religion	3	Neither agree nor disagree	Agree	Strongly agree	Agree	$50,000-$74,999	Democrats	B	90	90	A	80	50	Civilians on both sides suffer which should motivate peace efforts	Yes	No	No		OutcomePalestiniansPre|OutcomeIsraelisPre	OutcomePalestiniansPost|OutcomeIsraelisPost
I AGREE to participate	D	50	100	B	30	50	E	Medium impact	50	Bachelor's degree	Female	Christianity	2	Disagree	Neither agree nor disagree	Strongly agree	Strongly agree	$150,000 or more	Democrats	D	60	91	B	29	40	Civilians on both sides suffer which should motivate peace efforts	Yes	No	No		OutcomePalestiniansPre|OutcomeIsraelisPre	OutcomePalestiniansPost|OutcomeIsraelisPost
I AGREE to participate	A	5	5	C	90	75	D	Medium impact	54	Bachelor's degree	Female	Christianity	10	Strongly agree	Agree	Strongly agree	Strongly agree	$25,000-$49,999	Republicans	B	25	32	D	67	56	Civilians on both sides suffer which should motivate peace efforts	Yes	No	No		OutcomeIsraelisPre|OutcomePalestiniansPre	OutcomePalestiniansPost|OutcomeIsraelisPost
I AGREE to participate	D	75	95	A	25	0	E	Strong impact	36	High school degree	Male	No Religion	4	Strongly disagree	Agree	Strongly agree	Strongly agree	$50,000-$74,999	Democrats	D	75	95	B	30	15	Civilians on both sides suffer which should motivate peace efforts	Yes	No	No		OutcomePalestiniansPre|OutcomeIsraelisPre	OutcomePalestiniansPost|OutcomeIsraelisPost
I AGREE to participate	D	77	71	D	70	72	D	No impact	50	Master's degree	Male	Christianity	10	Strongly agree	Strongly agree	Strongly agree	Agree	$100,000-$149,999	Republicans	D	72	74	D	79	81	Civilians on both sides suffer which should motivate peace efforts	Yes	No	No		OutcomePalestiniansPre|OutcomeIsraelisPre	OutcomeIsraelisPost|OutcomePalestiniansPost
I AGREE to participate	C	60	60	B	50	50	D	Little impact	27	Bachelor's degree	Male	No Religion	4	Neither agree nor disagree	Neither agree nor disagree	Strongly agree	Strongly agree	$25,000-$49,999	Democrats	C	65	60	B	50	50	Civilians on both sides suffer which should motivate peace efforts	Yes	No	No		OutcomeIsraelisPre|OutcomePalestiniansPre	OutcomeIsraelisPost|OutcomePalestiniansPost
I AGREE to participate	A	65	70	A	70	80	E	Little impact	37	Bachelor's degree	Male	Christianity	6	Neither agree nor disagree	Agree	Strongly agree	Strongly agree	$150,000 or more	Democrats	A	65	70	A	80	70	Civilians on both sides suffer which should motivate peace efforts	Yes	No	No		OutcomeIsraelisPre|OutcomePalestiniansPre	OutcomePalestiniansPost|OutcomeIsraelisPost
I AGREE to participate	A	30	30	A	50	50	E	No impact	65	Bachelor's degree	Female	Christianity	5	Agree	Agree	Strongly agree	Strongly agree	$25,000-$49,999	Democrats	A	30	30	A	40	40	Civilians on both sides suffer which should motivate peace efforts	Yes	No	No		OutcomeIsraelisPre|OutcomePalestiniansPre	OutcomeIsraelisPost|OutcomePalestiniansPost
I AGREE to participate	A	21	39	C	57	65	E	Little impact	48	High school degree	Female	No Religion	1	Strongly agree	Strongly agree	Strongly agree	Strongly agree	$25,000-$49,999	Democrats	C	61	87	C	65	65	Civilians on both sides suffer which should motivate peace efforts	Yes	No	No		OutcomePalestiniansPre|OutcomeIsraelisPre	OutcomePalestiniansPost|OutcomeIsraelisPost
I AGREE to participate	A	1	2	A	1	1	A	Little impact	39	High school degree	Female	Christianity	7	Disagree	Agree	Strongly agree	Strongly agree	$75,000-$99,999	Republicans	A	1	1	A	1	1	Civilians on both sides suffer which should motivate peace efforts	Yes	No	No		OutcomeIsraelisPre|OutcomePalestiniansPre	OutcomeIsraelisPost|OutcomePalestiniansPost
I AGREE to participate	A	60	60	A	70	70	E	Little impact	34	Bachelor's degree	Female	Christianity	5	Agree	Agree	Strongly agree	Strongly agree	$50,000-$74,999	Democrats	B	60	60	B	60	60	Civilians on both sides suffer which should motivate peace efforts	Yes	No	No		OutcomePalestiniansPre|OutcomeIsraelisPre	OutcomePalestiniansPost|OutcomeIsraelisPost
I AGREE to participate	A	70	52	B	84	70	E	Medium impact	55	High school degree	Female	Christianity	2	Agree	Disagree	Strongly agree	Strongly agree	$50,000-$74,999	Democrats	C	76	73	C	80	78	Civilians on both sides suffer which should motivate peace efforts	Yes	No	No		OutcomeIsraelisPre|OutcomePalestiniansPre	OutcomePalestiniansPost|OutcomeIsraelisPost
I AGREE to participate	C	77	82	D	83	75	D	Extreme impact	35	More than master's degree	Male	Christianity	8	Agree	Strongly agree	Strongly agree	Agree	$150,000 or more	Democrats	E	78	83	C	71	75	Civilians on both sides suffer which should motivate peace efforts	Yes	No	No		OutcomePalestiniansPre|OutcomeIsraelisPre	OutcomePalestiniansPost|OutcomeIsraelisPost
I AGREE to participate	C	64	48	A	46	62	E	Medium impact	52	Bachelor's degree	Male	Christianity	1	Strongly agree	Agree	Strongly agree	Strongly agree	$75,000-$99,999	Democrats	D	33	62	C	51	67	The UK government should support Israel	Yes	No	No		OutcomeIsraelisPre|OutcomePalestiniansPre	OutcomeIsraelisPost|OutcomePalestiniansPost
I AGREE to participate	A	1	1	C	60	58	E	Little impact	29	Master's degree	Female	Christianity	10	Agree	Agree	Strongly agree	Agree	$25,000-$49,999	Republicans	A	1	4	C	50	47	The UK government should support Israel	Yes	No	No		OutcomeIsraelisPre|OutcomePalestiniansPre	OutcomePalestiniansPost|OutcomeIsraelisPost
I AGREE to participate	C	39	59	C	54	44	D	Medium impact	30	Bachelor's degree	Male	No Religion	1	Agree	Agree	Strongly agree	Neither agree nor disagree	$100,000-$149,999	Democrats	C	34	60	C	46	58	Civilians on both sides suffer which should motivate peace efforts	Yes	No	No		OutcomeIsraelisPre|OutcomePalestiniansPre	OutcomePalestiniansPost|OutcomeIsraelisPost
I AGREE to participate	A	51	51	A	50	91	D	Little impact	63	High school degree	Female	Christianity	7	Neither agree nor disagree	Agree	Strongly disagree	Strongly disagree	$25,000-$49,999	Other party	A	48	30	A	54	95	Civilians on both sides suffer which should motivate peace efforts	Yes	No	No		OutcomeIsraelisPre|OutcomePalestiniansPre	OutcomePalestiniansPost|OutcomeIsraelisPost
I AGREE to participate	A	65	5	A	50	5	E	Medium impact	44	Bachelor's degree	Female	No Religion	3	Agree	Agree	Strongly agree	Strongly agree	$75,000-$99,999	Democrats	A	50	5	A	50	5	Civilians on both sides suffer which should motivate peace efforts	Yes	No	No		OutcomeIsraelisPre|OutcomePalestiniansPre	OutcomeIsraelisPost|OutcomePalestiniansPost
I AGREE to participate	B	50	70	B	50	75	E	Little impact	34	More than master's degree	Male	Christianity	6	Disagree	Agree	Strongly agree	Strongly agree	$100,000-$149,999	No party	B	50	70	B	50	75	Civilians on both sides suffer which should motivate peace efforts	Yes	No	No		OutcomeIsraelisPre|OutcomePalestiniansPre	OutcomePalestiniansPost|OutcomeIsraelisPost
I AGREE to participate	A	50	50	A	50	50	E	Little impact	30	Bachelor's degree	Male	No Religion	5	Strongly disagree	Strongly disagree	Strongly agree	Strongly agree	$50,000-$74,999	No party	A	50	50	A	50	50	Civilians on both sides suffer which should motivate peace efforts	Yes	No	No		OutcomeIsraelisPre|OutcomePalestiniansPre	OutcomePalestiniansPost|OutcomeIsraelisPost
I AGREE to participate	C	51	50	B	40	50	E	No impact	32	High school degree	Male	No Religion	1	Strongly agree	Strongly agree	Strongly agree	Strongly agree	$25,000-$49,999	Democrats	D	50	70	B	40	30	Civilians on both sides suffer which should motivate peace efforts	Yes	No	No		OutcomePalestiniansPre|OutcomeIsraelisPre	OutcomeIsraelisPost|OutcomePalestiniansPost
I AGREE to participate	D	60	43	D	49	58	D	Strong impact	25	Bachelor's degree	Male	No Religion	5	Agree	Agree	Strongly agree	Agree	$100,000-$149,999	Democrats	D	57	50	C	46	55	Civilians on both sides suffer which should motivate peace efforts	Yes	No	No		OutcomePalestiniansPre|OutcomeIsraelisPre	OutcomeIsraelisPost|OutcomePalestiniansPost
I AGREE to participate	A	0	0	E	87	100	D	Strong impact	53	High school degree	Female	Christianity	8	Agree	Neither agree nor disagree	Strongly agree	Disagree	$50,000-$74,999	Republicans	A	0	0	E	97	100	Civilians on both sides suffer which should motivate peace efforts	Yes	No	No		OutcomeIsraelisPre|OutcomePalestiniansPre	OutcomePalestiniansPost|OutcomeIsraelisPost
I AGREE to participate	C	30	54	C	49	63	D	Medium impact	29	Bachelor's degree	Male	No Religion	1	Neither agree nor disagree	Neither agree nor disagree	Strongly agree	Agree	$100,000-$149,999	Democrats	B	39	60	C	40	44	Civilians on both sides suffer which should motivate peace efforts	Yes	No	No		OutcomePalestiniansPre|OutcomeIsraelisPre	OutcomePalestiniansPost|OutcomeIsraelisPost
I AGREE to participate	A	53	73	A	50	70	D	Medium impact	48	High school degree	Female	Christianity	3	Disagree	Agree	Strongly agree	Strongly agree	$100,000-$149,999	Democrats	C	72	73	C	84	90	Civilians on both sides suffer which should motivate peace efforts	Yes	No	No		OutcomeIsraelisPre|OutcomePalestiniansPre	OutcomePalestiniansPost|OutcomeIsraelisPost
I AGREE to participate	B	71	67	A	1	3	E	Medium impact	28	Bachelor's degree	Male	Christianity	3	Disagree	Disagree	Strongly agree	Strongly agree	$50,000-$74,999	Democrats	B	79	69	A	1	1	Civilians on both sides suffer which should motivate peace efforts	Yes	No	No		OutcomePalestiniansPre|OutcomeIsraelisPre	OutcomePalestiniansPost|OutcomeIsraelisPost
I AGREE to participate	A	65	58	A	65	63	E	Little impact	40	Master's degree	Male	No Religion	6	Neither agree nor disagree	Neither agree nor disagree	Strongly agree	Strongly agree	$150,000 or more	No party	B	69	67	B	69	67	Civilians on both sides suffer which should motivate peace efforts	Yes	No	No		OutcomePalestiniansPre|OutcomeIsraelisPre	OutcomePalestiniansPost|OutcomeIsraelisPost
I AGREE to participate	D	60	84	C	63	77	C	Extreme impact	25	Bachelor's degree	Male	Christianity	7	Agree	Strongly agree	Strongly agree	Strongly agree	$100,000-$149,999	Democrats	C	58	71	D	31	79	Civilians on both sides suffer which should motivate peace efforts	Yes	No	No		OutcomeIsraelisPre|OutcomePalestiniansPre	OutcomePalestiniansPost|OutcomeIsraelisPost
I AGREE to participate	C	80	100	C	80	100	E	Medium impact	43	High school degree	Female	No Religion	2	Neither agree nor disagree	Neither agree nor disagree	Strongly agree	Strongly agree	$25,000-$49,999	Democrats	C	80	100	C	80	100	Civilians on both sides suffer which should motivate peace efforts	Yes	No	No		OutcomeIsraelisPre|OutcomePalestiniansPre	OutcomePalestiniansPost|OutcomeIsraelisPost
I AGREE to participate	D	50	50	D	50	50	E	Medium impact	42	Bachelor's degree	Male	Christianity	8	Strongly disagree	Strongly agree	Strongly agree	Strongly agree	$75,000-$99,999	Democrats	D	50	50	D	50	50	Civilians on both sides suffer which should motivate peace efforts	Yes	No	No		OutcomePalestiniansPre|OutcomeIsraelisPre	OutcomeIsraelisPost|OutcomePalestiniansPost
I AGREE to participate	C	50	50	A	10	10	D	Medium impact	49	Bachelor's degree	Female	Christianity	3	Strongly disagree	Agree	Strongly agree	Agree	$150,000 or more	Democrats	A	30	10	A	0	10	Civilians on both sides suffer which should motivate peace efforts	Yes	No	No		OutcomePalestiniansPre|OutcomeIsraelisPre	OutcomePalestiniansPost|OutcomeIsraelisPost
I AGREE to participate	B	46	47	E	94	83	C	Medium impact	43	High school degree	Male	Christianity	7	Neither agree nor disagree	Strongly agree	Strongly agree	Neither agree nor disagree	$25,000-$49,999	Democrats	B	47	49	E	88	86	Civilians on both sides suffer which should motivate peace efforts	Yes	No	No		OutcomeIsraelisPre|OutcomePalestiniansPre	OutcomePalestiniansPost|OutcomeIsraelisPost
I AGREE to participate	B	52	61	C	51	60	D	Strong impact	49	Master's degree	Female	Christianity	9	Neither agree nor disagree	Agree	Strongly agree	Strongly agree	$100,000-$149,999	Republicans	C	52	62	B	41	51	The UK government should support Israel	Yes	No	No		OutcomeIsraelisPre|OutcomePalestiniansPre	OutcomePalestiniansPost|OutcomeIsraelisPost
I AGREE to participate	A	50	50	A	50	50	E	Medium impact	38	High school degree	Female	No Religion	7	Agree	Neither agree nor disagree	Strongly agree	Agree	$75,000-$99,999	Republicans	A	50	50	A	50	50	Civilians on both sides suffer which should motivate peace efforts	Yes	No	No		OutcomePalestiniansPre|OutcomeIsraelisPre	OutcomeIsraelisPost|OutcomePalestiniansPost
I AGREE to participate	B	56	57	B	82	87	D	Medium impact	31	High school degree	Male	Christianity	7	Disagree	Disagree	Disagree	Disagree	$25,000-$49,999	Republicans	D	62	87	B	67	67	The UK government should support Israel	Yes	No	No		OutcomePalestiniansPre|OutcomeIsraelisPre	OutcomeIsraelisPost|OutcomePalestiniansPost
I AGREE to participate	A	15	30	D	70	65	E	Medium impact	65	Master's degree	Male	Christianity	3	Agree	Strongly agree	Strongly agree	Strongly agree	$75,000-$99,999	Democrats	A	20	20	D	60	60	Civilians on both sides suffer which should motivate peace efforts	Yes	No	No		OutcomePalestiniansPre|OutcomeIsraelisPre	OutcomePalestiniansPost|OutcomeIsraelisPost
I AGREE to participate	A	4	10	A	0	2	E	Little impact	38	Bachelor's degree	Female	Christianity	5	Disagree	Agree	Strongly agree	Strongly agree	$150,000 or more	Democrats	A	5	6	A	0	0	Civilians on both sides suffer which should motivate peace efforts	Yes	No	No		OutcomePalestiniansPre|OutcomeIsraelisPre	OutcomePalestiniansPost|OutcomeIsraelisPost
I AGREE to participate	A	35	20	A	0	10	D	No impact	49	Bachelor's degree	Male	No Religion	1	Strongly disagree	Strongly agree	Strongly agree	Strongly agree	$150,000 or more	Democrats	B	11	20	A	5	30	Civilians on both sides suffer which should motivate peace efforts	Yes	No	No		OutcomePalestiniansPre|OutcomeIsraelisPre	OutcomeIsraelisPost|OutcomePalestiniansPost
I AGREE to participate	C	50	50	B	0	50	C	No impact	28	Bachelor's degree	Male	No Religion	4	Strongly disagree	Neither agree nor disagree	Strongly agree	Agree	$50,000-$74,999	Democrats	B	0	50	B	0	50	Civilians on both sides suffer which should motivate peace efforts	Yes	No	No		OutcomePalestiniansPre|OutcomeIsraelisPre	OutcomePalestiniansPost|OutcomeIsraelisPost
I AGREE to participate	C	40	40	C	40	40	E	Medium impact	49	High school degree	Female	Christianity	5	Disagree	Strongly agree	Strongly agree	Strongly agree	$100,000-$149,999	No party	B	15	40	B	15	40	Civilians on both sides suffer which should motivate peace efforts	Yes	No	No		OutcomePalestiniansPre|OutcomeIsraelisPre	OutcomeIsraelisPost|OutcomePalestiniansPost
I AGREE to participate	A	50	80	A	50	80	C	No impact	38	Master's degree	Male	No Religion	5	Agree	Agree	Strongly agree	Strongly agree	Prefer not to say	Democrats	A	50	80	A	50	80	Civilians on both sides suffer which should motivate peace efforts	Yes	No	No		OutcomePalestiniansPre|OutcomeIsraelisPre	OutcomePalestiniansPost|OutcomeIsraelisPost
I AGREE to participate	B	56	50	D	61	71	E	Strong impact	28	Master's degree	Male	Christianity	8	Neither agree nor disagree	Disagree	Strongly disagree	Strongly disagree	$100,000-$149,999	Democrats	C	40	40	C	61	60	Civilians on both sides suffer which should motivate peace efforts	Yes	No	No		OutcomeIsraelisPre|OutcomePalestiniansPre	OutcomeIsraelisPost|OutcomePalestiniansPost
I AGREE to participate	C	90	91	C	87	90	C	Medium impact	40	Bachelor's degree	Male	Christianity	4	Strongly disagree	Strongly disagree	Strongly disagree	Strongly disagree	$50,000-$74,999	Democrats	C	91	92	C	90	90	Civilians on both sides suffer which should motivate peace efforts	Yes	No	No		OutcomeIsraelisPre|OutcomePalestiniansPre	OutcomePalestiniansPost|OutcomeIsraelisPost
