# Supplementary material for: Appeals to shared suffering in the context of the Israeli-Palestinian conflict
Source: PLoS One. 2025 Oct 6;20(10):e0332197. doi: 10.1371/journal.pone.0332197 (PMC12500118; doi:10.1371/journal.pone.0332197)
Supplement: S5 File — (XLSX) [file pone.0332197.s009.xlsx]

## Sheet: Sheet1
consentW1	fusionPalPre	trustPalPre_1	friendshipPalPre_1	fusionIsrPre	trustIsrPre_1	friendshipIsrPre_1	fusionFamily	psyImpact	age	education	gender	religion	politicalSpectrum_1	attentionCheck_1	attentionCheck_2	attentionCheck_3	attentionCheck_4	income	party	fusionPalPost	trustPalPost_1	friendshipPalPost_1	fusionIsrPost	trustIsrPost_1	friendshipIsrPost_1	comprehensionCheck	technicalWatch	technicalSound	technicalGeneral	bugReport	orderPre	orderPost	Age	Education	Gender	Income	Religion	PolRight	FusionIsraelisPre	FusionPalestiniansPre	TrustIsraelisPre	TrustPalestiniansPre	FriendshipIsraelisPre	FriendshipPalestiniansPre	FIsrPreN	FPalPreN	TIsrPreN	TPalPreN	FrIsrPreN
I AGREE to participate	D	80	80	D	80	80	B	Little impact	28	High school degree	Female	No Religion	1	Disagree	Disagree	Strongly agree	Strongly disagree	$50,000-$74,999	Democrats	D	80	80	D	80	80	Civilians on both sides suffer which should motivate peace efforts	Yes	No	No		OutcomePalestiniansPre|OutcomeIsraelisPre	OutcomePalestiniansPost|OutcomeIsraelisPost	28	High school degree	Female	$50,000-$74,999	No Religion	1	4	4	80	80	80	80	0.75	0.75	0.8	0.8	0.8
I AGREE to participate	A	90	95	A	95	99	E	No impact	39	High school degree	Female	No Religion	3	Agree	Strongly agree	Strongly agree	Strongly agree	$100,000-$149,999	Democrats	A	90	95	A	90	95	Civilians on both sides suffer which should motivate peace efforts	Yes	No	No		OutcomePalestiniansPre|OutcomeIsraelisPre	OutcomeIsraelisPost|OutcomePalestiniansPost	39	High school degree	Female	$100,000-$149,999	No Religion	3	1	1	95	90	99	95	0	0	0.95	0.9	0.99
I AGREE to participate	A	50	50	A	50	50	D	No impact	39	High school degree	Female	No Religion	6	Strongly disagree	Neither agree nor disagree	Strongly agree	Agree	$25,000-$49,999	No party	B	50	50	B	50	50	Civilians on both sides suffer which should motivate peace efforts	Yes	No	No		OutcomeIsraelisPre|OutcomePalestiniansPre	OutcomePalestiniansPost|OutcomeIsraelisPost	39	High school degree	Female	$25,000-$49,999	No Religion	6	1	1	50	50	50	50	0	0	0.5	0.5	0.5
I AGREE to participate	B	75	70	B	75	70	E	Little impact	42	Bachelor's degree	Male	No Religion	4	Strongly agree	Strongly agree	Strongly agree	Strongly agree	$150,000 or more	Democrats	C	75	70	C	75	70	Civilians on both sides suffer which should motivate peace efforts	Yes	No	No		OutcomeIsraelisPre|OutcomePalestiniansPre	OutcomePalestiniansPost|OutcomeIsraelisPost	42	Bachelor's degree	Male	$150,000 or more	No Religion	4	2	2	75	75	70	70	0.25	0.25	0.75	0.75	0.7
I AGREE to participate	A	30	30	B	80	90	E	Little impact	68	High school degree	Male	Christianity	8	Neither agree nor disagree	Agree	Strongly agree	Strongly agree	Less than $25,000	Republicans	A	30	30	B	80	90	Civilians on both sides suffer which should motivate peace efforts	Yes	No	No		OutcomeIsraelisPre|OutcomePalestiniansPre	OutcomeIsraelisPost|OutcomePalestiniansPost	68	High school degree	Male	Less than $25,000	Christianity	8	2	1	80	30	90	30	0.25	0	0.8	0.3	0.9
I AGREE to participate	A	50	50	B	50	50	E	No impact	41	Bachelor's degree	Female	Christianity	8	Neither agree nor disagree	Strongly agree	Strongly agree	Strongly agree	$75,000-$99,999	Republicans	A	50	50	B	50	50	Civilians on both sides suffer which should motivate peace efforts	Yes	No	No		OutcomeIsraelisPre|OutcomePalestiniansPre	OutcomePalestiniansPost|OutcomeIsraelisPost	41	Bachelor's degree	Female	$75,000-$99,999	Christianity	8	2	1	50	50	50	50	0.25	0	0.5	0.5	0.5
I AGREE to participate	B	80	60	B	80	65	D	Medium impact	55	Bachelor's degree	Male	No Religion	4	Agree	Agree	Strongly agree	Agree	$25,000-$49,999	Democrats	B	80	65	B	85	66	Civilians on both sides suffer which should motivate peace efforts	Yes	No	No		OutcomeIsraelisPre|OutcomePalestiniansPre	OutcomePalestiniansPost|OutcomeIsraelisPost	55	Bachelor's degree	Male	$25,000-$49,999	No Religion	4	2	2	80	80	65	60	0.25	0.25	0.8	0.8	0.65
I AGREE to participate	A	60	65	C	85	90	D	Little impact	58	Master's degree	Female	Christianity	2	Agree	Agree	Strongly agree	Strongly agree	$100,000-$149,999	Democrats	C	80	80	C	90	90	Civilians on both sides suffer which should motivate peace efforts	Yes	No	No		OutcomePalestiniansPre|OutcomeIsraelisPre	OutcomePalestiniansPost|OutcomeIsraelisPost	58	Master's degree	Female	$100,000-$149,999	Christianity	2	3	1	85	60	90	65	0.5	0	0.85	0.6	0.9
I AGREE to participate	A	50	50	A	50	50	B	Little impact	43	High school degree	Female	Christianity	5	Strongly disagree	Agree	Strongly agree	Agree	$150,000 or more	Republicans	A	50	50	A	50	50	Civilians on both sides suffer which should motivate peace efforts	Yes	No	No		OutcomeIsraelisPre|OutcomePalestiniansPre	OutcomeIsraelisPost|OutcomePalestiniansPost	43	High school degree	Female	$150,000 or more	Christianity	5	1	1	50	50	50	50	0	0	0.5	0.5	0.5
I AGREE to participate	A	76	50	A	82	52	D	Strong impact	63	Bachelor's degree	Male	Christianity	9	Agree	Strongly agree	Strongly agree	Strongly agree	Less than $25,000	Democrats	C	63	50	C	81	55	Civilians on both sides suffer which should motivate peace efforts	Yes	No	No		OutcomeIsraelisPre|OutcomePalestiniansPre	OutcomeIsraelisPost|OutcomePalestiniansPost	63	Bachelor's degree	Male	Less than $25,000	Christianity	9	1	1	82	76	52	50	0	0	0.82	0.76	0.52
I AGREE to participate	B	64	49	C	76	67	E	Medium impact	50	Bachelor's degree	Female	Christianity	2	Neither agree nor disagree	Agree	Strongly agree	Strongly agree	$150,000 or more	Democrats	C	69	55	D	71	63	Civilians on both sides suffer which should motivate peace efforts	Yes	No	No		OutcomePalestiniansPre|OutcomeIsraelisPre	OutcomeIsraelisPost|OutcomePalestiniansPost	50	Bachelor's degree	Female	$150,000 or more	Christianity	2	3	2	76	64	67	49	0.5	0.25	0.76	0.64	0.67
I AGREE to participate	A	18	50	A	20	51	E	No impact	58	High school degree	Female	Christianity	10	Disagree	Agree	Strongly agree	Strongly agree	$25,000-$49,999	Republicans	A	21	51	A	20	49	Civilians on both sides suffer which should motivate peace efforts	Yes	No	No		OutcomeIsraelisPre|OutcomePalestiniansPre	OutcomePalestiniansPost|OutcomeIsraelisPost	58	High school degree	Female	$25,000-$49,999	Christianity	10	1	1	20	18	51	50	0	0	0.2	0.18	0.51
I AGREE to participate	C	65	94	C	51	84	D	Strong impact	30	High school degree	Female	No Religion	6	Agree	Agree	Strongly agree	Agree	$25,000-$49,999	No party	D	70	89	D	68	91	Civilians on both sides suffer which should motivate peace efforts	Yes	No	No		OutcomePalestiniansPre|OutcomeIsraelisPre	OutcomePalestiniansPost|OutcomeIsraelisPost	30	High school degree	Female	$25,000-$49,999	No Religion	6	3	3	51	65	84	94	0.5	0.5	0.51	0.65	0.84
I AGREE to participate	A	50	58	A	50	57	E	Strong impact	71	Master's degree	Female	Christianity	3	Neither agree nor disagree	Agree	Strongly agree	Strongly agree	Less than $25,000	No party	C	50	60	C	52	60	Civilians on both sides suffer which should motivate peace efforts	Yes	No	No		OutcomeIsraelisPre|OutcomePalestiniansPre	OutcomeIsraelisPost|OutcomePalestiniansPost	71	Master's degree	Female	Less than $25,000	Christianity	3	1	1	50	50	57	58	0	0	0.5	0.5	0.57
I AGREE to participate	A	61	50	A	60	56	D	Little impact	38	Master's degree	Male	No Religion	2	Agree	Strongly agree	Strongly agree	Strongly agree	$150,000 or more	Democrats	A	60	55	A	60	60	Civilians on both sides suffer which should motivate peace efforts	Yes	No	No		OutcomePalestiniansPre|OutcomeIsraelisPre	OutcomeIsraelisPost|OutcomePalestiniansPost	38	Master's degree	Male	$150,000 or more	No Religion	2	1	1	60	61	56	50	0	0	0.6	0.61	0.56
I AGREE to participate	D	79	80	A	52	53	C	Strong impact	40	High school degree	Male	No Religion	2	Agree	Agree	Strongly agree	Neither agree nor disagree	$25,000-$49,999	Democrats	D	79	79	A	50	50	Civilians on both sides suffer which should motivate peace efforts	Yes	No	No		OutcomeIsraelisPre|OutcomePalestiniansPre	OutcomePalestiniansPost|OutcomeIsraelisPost	40	High school degree	Male	$25,000-$49,999	No Religion	2	1	4	52	79	53	80	0	0.75	0.52	0.79	0.53
I AGREE to participate	A	20	80	A	20	80	E	Little impact	53	Bachelor's degree	Female	Christianity	4	Agree	Agree	Strongly agree	Strongly agree	$150,000 or more	Democrats	B	20	80	B	20	80	Civilians on both sides suffer which should motivate peace efforts	Yes	No	No		OutcomeIsraelisPre|OutcomePalestiniansPre	OutcomeIsraelisPost|OutcomePalestiniansPost	53	Bachelor's degree	Female	$150,000 or more	Christianity	4	1	1	20	20	80	80	0	0	0.2	0.2	0.8
I AGREE to participate	A	0	0	C	69	68	E	No impact	64	High school degree	Male	No Religion	9	Agree	Agree	Strongly agree	Agree	$25,000-$49,999	Republicans	A	0	0	C	54	56	Civilians on both sides suffer which should motivate peace efforts	Yes	No	No		OutcomePalestiniansPre|OutcomeIsraelisPre	OutcomeIsraelisPost|OutcomePalestiniansPost	64	High school degree	Male	$25,000-$49,999	No Religion	9	3	1	69	0	68	0	0.5	0	0.69	0	0.68
I AGREE to participate	A	60	55	A	80	55	E	Medium impact	35	Bachelor's degree	Female	Christianity	2	Agree	Agree	Strongly agree	Strongly agree	$75,000-$99,999	Democrats	A	66	55	A	75	55	Civilians on both sides suffer which should motivate peace efforts	Yes	No	No		OutcomeIsraelisPre|OutcomePalestiniansPre	OutcomeIsraelisPost|OutcomePalestiniansPost	35	Bachelor's degree	Female	$75,000-$99,999	Christianity	2	1	1	80	60	55	55	0	0	0.8	0.6	0.55
I AGREE to participate	A	40	65	A	40	64	D	Little impact	56	Bachelor's degree	Male	No Religion	1	Disagree	Agree	Strongly agree	Agree	Less than $25,000	Democrats	A	40	64	A	45	65	Civilians on both sides suffer which should motivate peace efforts	Yes	No	No		OutcomePalestiniansPre|OutcomeIsraelisPre	OutcomeIsraelisPost|OutcomePalestiniansPost	56	Bachelor's degree	Male	Less than $25,000	No Religion	1	1	1	40	40	64	65	0	0	0.4	0.4	0.64
I AGREE to participate	B	49	49	B	50	49	C	No impact	56	Bachelor's degree	Male	No Religion	5	Disagree	Disagree	Strongly agree	Neither agree nor disagree	$150,000 or more	No party	B	50	49	B	50	50	Civilians on both sides suffer which should motivate peace efforts	Yes	No	No		OutcomeIsraelisPre|OutcomePalestiniansPre	OutcomeIsraelisPost|OutcomePalestiniansPost	56	Bachelor's degree	Male	$150,000 or more	No Religion	5	2	2	50	49	49	49	0.25	0.25	0.5	0.49	0.49
I AGREE to participate	A	48	47	A	60	59	E	No impact	66	High school degree	Female	Christianity	6	Agree	Neither agree nor disagree	Strongly agree	Strongly agree	$25,000-$49,999	Republicans	B	50	49	B	72	68	Civilians on both sides suffer which should motivate peace efforts	Yes	No	No		OutcomePalestiniansPre|OutcomeIsraelisPre	OutcomeIsraelisPost|OutcomePalestiniansPost	66	High school degree	Female	$25,000-$49,999	Christianity	6	1	1	60	48	59	47	0	0	0.6	0.48	0.59
I AGREE to participate	A	51	10	A	50	6	D	Little impact	48	High school degree	Female	Christianity	6	Agree	Agree	Strongly agree	Strongly agree	$25,000-$49,999	Republicans	C	51	20	C	50	9	Civilians on both sides suffer which should motivate peace efforts	Yes	No	No		OutcomePalestiniansPre|OutcomeIsraelisPre	OutcomePalestiniansPost|OutcomeIsraelisPost	48	High school degree	Female	$25,000-$49,999	Christianity	6	1	1	50	51	6	10	0	0	0.5	0.51	0.06
I AGREE to participate	A	49	51	A	51	49	C	Little impact	49	Bachelor's degree	Female	Christianity	8	Agree	Agree	Strongly agree	Agree	$75,000-$99,999	Republicans	B	50	50	B	50	50	Civilians on both sides suffer which should motivate peace efforts	Yes	No	No		OutcomePalestiniansPre|OutcomeIsraelisPre	OutcomeIsraelisPost|OutcomePalestiniansPost	49	Bachelor's degree	Female	$75,000-$99,999	Christianity	8	1	1	51	49	49	51	0	0	0.51	0.49	0.49
I AGREE to participate	B	80	80	B	80	80	E	Medium impact	43	High school degree	Male	No Religion	2	Neither agree nor disagree	Neither agree nor disagree	Strongly agree	Strongly agree	$50,000-$74,999	Democrats	C	80	80	C	80	80	Civilians on both sides suffer which should motivate peace efforts	Yes	No	No		OutcomeIsraelisPre|OutcomePalestiniansPre	OutcomePalestiniansPost|OutcomeIsraelisPost	43	High school degree	Male	$50,000-$74,999	No Religion	2	2	2	80	80	80	80	0.25	0.25	0.8	0.8	0.8
I AGREE to participate	A	10	50	A	10	50	E	No impact	43	Bachelor's degree	Male	No Religion	6	Disagree	Agree	Strongly agree	Strongly agree	$25,000-$49,999	No party	A	10	50	A	10	50	Civilians on both sides suffer which should motivate peace efforts	Yes	No	No		OutcomePalestiniansPre|OutcomeIsraelisPre	OutcomeIsraelisPost|OutcomePalestiniansPost	43	Bachelor's degree	Male	$25,000-$49,999	No Religion	6	1	1	10	10	50	50	0	0	0.1	0.1	0.5
I AGREE to participate	A	0	0	A	0	0	D	Medium impact	38	High school degree	Female	No Religion	2	Neither agree nor disagree	Neither agree nor disagree	Strongly agree	Strongly agree	$50,000-$74,999	Democrats	A	0	0	A	0	0	Civilians on both sides suffer which should motivate peace efforts	Yes	No	No		OutcomePalestiniansPre|OutcomeIsraelisPre	OutcomePalestiniansPost|OutcomeIsraelisPost	38	High school degree	Female	$50,000-$74,999	No Religion	2	1	1	0	0	0	0	0	0	0	0	0
I AGREE to participate	C	100	100	B	100	100	D	Little impact	30	Bachelor's degree	Male	No Religion	6	Agree	Agree	Strongly agree	Agree	Less than $25,000	Democrats	C	100	100	C	100	100	Civilians on both sides suffer which should motivate peace efforts	Yes	No	No		OutcomePalestiniansPre|OutcomeIsraelisPre	OutcomePalestiniansPost|OutcomeIsraelisPost	30	Bachelor's degree	Male	Less than $25,000	No Religion	6	2	3	100	100	100	100	0.25	0.5	1	1	1
I AGREE to participate	A	0	0	A	0	2	B	No impact	39	High school degree	Female	Christianity	8	Strongly disagree	Neither agree nor disagree	Strongly agree	Strongly agree	$50,000-$74,999	Republicans	A	0	0	A	0	0	Civilians on both sides suffer which should motivate peace efforts	Yes	No	No		OutcomeIsraelisPre|OutcomePalestiniansPre	OutcomePalestiniansPost|OutcomeIsraelisPost	39	High school degree	Female	$50,000-$74,999	Christianity	8	1	1	0	0	2	0	0	0	0	0	0.02
I AGREE to participate	B	50	80	A	50	80	A	Medium impact	36	High school degree	Other	No Religion	1	Neither agree nor disagree	Neither agree nor disagree	Strongly agree	Strongly disagree	Less than $25,000	Democrats	B	50	80	A	50	80	Civilians on both sides suffer which should motivate peace efforts	Yes	No	No		OutcomePalestiniansPre|OutcomeIsraelisPre	OutcomePalestiniansPost|OutcomeIsraelisPost	36	High school degree	Other	Less than $25,000	No Religion	1	1	2	50	50	80	80	0	0.25	0.5	0.5	0.8
I AGREE to participate	D	65	65	D	71	71	E	No impact	42	High school degree	Male	Christianity	4	Disagree	Agree	Strongly agree	Strongly agree	$50,000-$74,999	Democrats	D	70	70	D	71	71	Civilians on both sides suffer which should motivate peace efforts	Yes	No	No		OutcomeIsraelisPre|OutcomePalestiniansPre	OutcomeIsraelisPost|OutcomePalestiniansPost	42	High school degree	Male	$50,000-$74,999	Christianity	4	4	4	71	65	71	65	0.75	0.75	0.71	0.65	0.71
I AGREE to participate	A	22	15	A	50	70	C	Medium impact	35	High school degree	Female	Christianity	8	Agree	Neither agree nor disagree	Strongly agree	Strongly agree	Less than $25,000	No party	A	27	17	A	46	60	Civilians on both sides suffer which should motivate peace efforts	Yes	No	No		OutcomeIsraelisPre|OutcomePalestiniansPre	OutcomeIsraelisPost|OutcomePalestiniansPost	35	High school degree	Female	Less than $25,000	Christianity	8	1	1	50	22	70	15	0	0	0.5	0.22	0.7
I AGREE to participate	A	0	0	E	91	83	D	No impact	69	High school degree	Male	My religious and spiritual beliefs are hard to classify	9	Disagree	Agree	Strongly agree	Agree	$50,000-$74,999	No party	A	0	0	E	92	81	Civilians on both sides suffer which should motivate peace efforts	Yes	No	No		OutcomePalestiniansPre|OutcomeIsraelisPre	OutcomePalestiniansPost|OutcomeIsraelisPost	69	High school degree	Male	$50,000-$74,999	My religious and spiritual beliefs are hard to classify	9	5	1	91	0	83	0	1	0	0.91	0	0.83
I AGREE to participate	B	62	52	B	57	53	C	Little impact	35	High school degree	Male	No Religion	1	Agree	Neither agree nor disagree	Strongly agree	Agree	Less than $25,000	Democrats	B	63	53	B	61	53	Civilians on both sides suffer which should motivate peace efforts	Yes	No	No		OutcomeIsraelisPre|OutcomePalestiniansPre	OutcomePalestiniansPost|OutcomeIsraelisPost	35	High school degree	Male	Less than $25,000	No Religion	1	2	2	57	62	53	52	0.25	0.25	0.57	0.62	0.53
I AGREE to participate	A	51	83	A	50	68	D	Little impact	51	Bachelor's degree	Female	Christianity	4	Agree	Agree	Strongly agree	Strongly agree	$75,000-$99,999	Democrats	A	50	76	A	50	77	Civilians on both sides suffer which should motivate peace efforts	Yes	No	No		OutcomePalestiniansPre|OutcomeIsraelisPre	OutcomeIsraelisPost|OutcomePalestiniansPost	51	Bachelor's degree	Female	$75,000-$99,999	Christianity	4	1	1	50	51	68	83	0	0	0.5	0.51	0.68
I AGREE to participate	C	68	68	C	62	72	A	No impact	43	High school degree	Male	No Religion	5	Neither agree nor disagree	Agree	Strongly agree	Strongly agree	$25,000-$49,999	No party	C	70	69	C	69	69	Civilians on both sides suffer which should motivate peace efforts	Yes	No	No		OutcomeIsraelisPre|OutcomePalestiniansPre	OutcomeIsraelisPost|OutcomePalestiniansPost	43	High school degree	Male	$25,000-$49,999	No Religion	5	3	3	62	68	72	68	0.5	0.5	0.62	0.68	0.72
I AGREE to participate	B	71	67	A	1	3	E	Medium impact	28	Bachelor's degree	Male	Christianity	3	Disagree	Disagree	Strongly agree	Strongly agree	$50,000-$74,999	Democrats	B	79	69	A	1	1	Civilians on both sides suffer which should motivate peace efforts	Yes	No	No		OutcomePalestiniansPre|OutcomeIsraelisPre	OutcomePalestiniansPost|OutcomeIsraelisPost	28	Bachelor's degree	Male	$50,000-$74,999	Christianity	3	1	2	1	71	3	67	0	0.25	0.01	0.71	0.03
I AGREE to participate	B	60	25	A	55	20	D	Little impact	36	Master's degree	Female	Christianity	2	Agree	Agree	Strongly agree	Strongly agree	$25,000-$49,999	Democrats	B	64	30	B	60	25	Civilians on both sides suffer which should motivate peace efforts	Yes	No	No		OutcomePalestiniansPre|OutcomeIsraelisPre	OutcomeIsraelisPost|OutcomePalestiniansPost	36	Master's degree	Female	$25,000-$49,999	Christianity	2	1	2	55	60	20	25	0	0.25	0.55	0.6	0.2
I AGREE to participate	D	85	100	D	87	100	E	Strong impact	47	Master's degree	Female	No Religion	3	Agree	Agree	Strongly agree	Agree	$100,000-$149,999	Democrats	D	90	100	D	92	100	Civilians on both sides suffer which should motivate peace efforts	Yes	No	No		OutcomePalestiniansPre|OutcomeIsraelisPre	OutcomePalestiniansPost|OutcomeIsraelisPost	47	Master's degree	Female	$100,000-$149,999	No Religion	3	4	4	87	85	100	100	0.75	0.75	0.87	0.85	1
I AGREE to participate	D	96	94	B	15	10	E	Strong impact	43	More than master's degree	Male	No Religion	1	Disagree	Neither agree nor disagree	Strongly agree	Agree	$150,000 or more	No party	D	94	94	B	10	9	Civilians on both sides suffer which should motivate peace efforts	Yes	No	No		OutcomePalestiniansPre|OutcomeIsraelisPre	OutcomePalestiniansPost|OutcomeIsraelisPost	43	More than master's degree	Male	$150,000 or more	No Religion	1	2	4	15	96	10	94	0.25	0.75	0.15	0.96	0.1
I AGREE to participate	A	25	25	A	24	41	C	Little impact	33	High school degree	Female	Christianity	6	Neither agree nor disagree	Neither agree nor disagree	Strongly agree	Agree	$50,000-$74,999	No party	A	25	25	A	24	26	Civilians on both sides suffer which should motivate peace efforts	Yes	No	No		OutcomeIsraelisPre|OutcomePalestiniansPre	OutcomeIsraelisPost|OutcomePalestiniansPost	33	High school degree	Female	$50,000-$74,999	Christianity	6	1	1	24	25	41	25	0	0	0.24	0.25	0.41
I AGREE to participate	B	76	69	B	80	74	E	Little impact	37	Bachelor's degree	Male	No Religion	2	Disagree	Agree	Strongly agree	Strongly agree	$150,000 or more	Democrats	B	81	74	B	83	78	Civilians on both sides suffer which should motivate peace efforts	Yes	No	No		OutcomeIsraelisPre|OutcomePalestiniansPre	OutcomeIsraelisPost|OutcomePalestiniansPost	37	Bachelor's degree	Male	$150,000 or more	No Religion	2	2	2	80	76	74	69	0.25	0.25	0.8	0.76	0.74
I AGREE to participate	A	40	35	A	45	35	E	Little impact	43	Bachelor's degree	Female	Christianity	5	Agree	Agree	Strongly agree	Strongly agree	$150,000 or more	Democrats	B	50	50	B	50	50	Civilians on both sides suffer which should motivate peace efforts	Yes	No	No		OutcomePalestiniansPre|OutcomeIsraelisPre	OutcomePalestiniansPost|OutcomeIsraelisPost	43	Bachelor's degree	Female	$150,000 or more	Christianity	5	1	1	45	40	35	35	0	0	0.45	0.4	0.35
I AGREE to participate	A	18	24	B	37	32	E	No impact	27	High school degree	Female	Christianity	8	Disagree	Neither agree nor disagree	Strongly agree	Strongly agree	$75,000-$99,999	Republicans	B	25	25	B	32	35	Civilians on both sides suffer which should motivate peace efforts	Yes	No	No		OutcomeIsraelisPre|OutcomePalestiniansPre	OutcomeIsraelisPost|OutcomePalestiniansPost	27	High school degree	Female	$75,000-$99,999	Christianity	8	2	1	37	18	32	24	0.25	0	0.37	0.18	0.32
I AGREE to participate	B	79	84	A	62	44	D	Medium impact	58	Bachelor's degree	Male	No Religion	2	Disagree	Neither agree nor disagree	Strongly agree	Strongly agree	$100,000-$149,999	Democrats	B	74	75	B	54	64	Civilians on both sides suffer which should motivate peace efforts	Yes	No	No		OutcomePalestiniansPre|OutcomeIsraelisPre	OutcomeIsraelisPost|OutcomePalestiniansPost	58	Bachelor's degree	Male	$100,000-$149,999	No Religion	2	1	2	62	79	44	84	0	0.25	0.62	0.79	0.44
I AGREE to participate	A	50	75	A	50	75	D	Medium impact	34	Bachelor's degree	Female	No Religion	4	Agree	Agree	Strongly agree	Strongly agree	$100,000-$149,999	Democrats	B	50	76	B	50	76	Civilians on both sides suffer which should motivate peace efforts	Yes	No	No		OutcomePalestiniansPre|OutcomeIsraelisPre	OutcomeIsraelisPost|OutcomePalestiniansPost	34	Bachelor's degree	Female	$100,000-$149,999	No Religion	4	1	1	50	50	75	75	0	0	0.5	0.5	0.75
I AGREE to participate	B	51	66	B	51	64	E	Little impact	71	High school degree	Female	Christianity	2	Agree	Agree	Strongly agree	Strongly agree	$25,000-$49,999	Democrats	C	70	75	C	70	72	Civilians on both sides suffer which should motivate peace efforts	Yes	No	No		OutcomePalestiniansPre|OutcomeIsraelisPre	OutcomePalestiniansPost|OutcomeIsraelisPost	71	High school degree	Female	$25,000-$49,999	Christianity	2	2	2	51	51	64	66	0.25	0.25	0.51	0.51	0.64
I AGREE to participate	A	10	51	A	10	51	E	Little impact	37	High school degree	Male	Christianity	8	Disagree	Agree	Strongly agree	Strongly agree	$75,000-$99,999	Republicans	A	10	51	A	10	51	Civilians on both sides suffer which should motivate peace efforts	Yes	No	No		OutcomePalestiniansPre|OutcomeIsraelisPre	OutcomeIsraelisPost|OutcomePalestiniansPost	37	High school degree	Male	$75,000-$99,999	Christianity	8	1	1	10	10	51	51	0	0	0.1	0.1	0.51
I AGREE to participate	A	10	25	A	40	50	D	Little impact	61	High school degree	Female	No Religion	3	Disagree	Agree	Strongly agree	Strongly agree	Less than $25,000	Republicans	A	17	20	A	27	44	Civilians on both sides suffer which should motivate peace efforts	Yes	No	No		OutcomeIsraelisPre|OutcomePalestiniansPre	OutcomeIsraelisPost|OutcomePalestiniansPost	61	High school degree	Female	Less than $25,000	No Religion	3	1	1	40	10	50	25	0	0	0.4	0.1	0.5
I AGREE to participate	D	77	71	D	70	72	D	No impact	50	Master's degree	Male	Christianity	10	Strongly agree	Strongly agree	Strongly agree	Agree	$100,000-$149,999	Republicans	D	72	74	D	79	81	Civilians on both sides suffer which should motivate peace efforts	Yes	No	No		OutcomePalestiniansPre|OutcomeIsraelisPre	OutcomeIsraelisPost|OutcomePalestiniansPost	50	Master's degree	Male	$100,000-$149,999	Christianity	10	4	4	70	77	72	71	0.75	0.75	0.7	0.77	0.72
I AGREE to participate	A	50	50	C	60	60	E	Little impact	56	Bachelor's degree	Male	Christianity	5	Agree	Agree	Strongly agree	Strongly agree	$25,000-$49,999	No party	A	50	50	C	60	60	Civilians on both sides suffer which should motivate peace efforts	Yes	No	No		OutcomePalestiniansPre|OutcomeIsraelisPre	OutcomeIsraelisPost|OutcomePalestiniansPost	56	Bachelor's degree	Male	$25,000-$49,999	Christianity	5	3	1	60	50	60	50	0.5	0	0.6	0.5	0.6
I AGREE to participate	A	25	60	A	50	60	B	Medium impact	44	Bachelor's degree	Male	Christianity	3	Neither agree nor disagree	Neither agree nor disagree	Strongly agree	Disagree	$50,000-$74,999	Democrats	A	24	60	A	50	60	Civilians on both sides suffer which should motivate peace efforts	Yes	No	No		OutcomePalestiniansPre|OutcomeIsraelisPre	OutcomePalestiniansPost|OutcomeIsraelisPost	44	Bachelor's degree	Male	$50,000-$74,999	Christianity	3	1	1	50	25	60	60	0	0	0.5	0.25	0.6
I AGREE to participate	A	10	3	C	10	29	D	No impact	37	High school degree	Female	Christianity	6	Neither agree nor disagree	Neither agree nor disagree	Strongly agree	Agree	$25,000-$49,999	No party	A	14	13	A	15	24	Civilians on both sides suffer which should motivate peace efforts	Yes	No	No		OutcomeIsraelisPre|OutcomePalestiniansPre	OutcomeIsraelisPost|OutcomePalestiniansPost	37	High school degree	Female	$25,000-$49,999	Christianity	6	3	1	10	10	29	3	0.5	0	0.1	0.1	0.29
I AGREE to participate	B	50	70	B	50	75	E	Little impact	34	More than master's degree	Male	Christianity	6	Disagree	Agree	Strongly agree	Strongly agree	$100,000-$149,999	No party	B	50	70	B	50	75	Civilians on both sides suffer which should motivate peace efforts	Yes	No	No		OutcomeIsraelisPre|OutcomePalestiniansPre	OutcomePalestiniansPost|OutcomeIsraelisPost	34	More than master's degree	Male	$100,000-$149,999	Christianity	6	2	2	50	50	75	70	0.25	0.25	0.5	0.5	0.75
I AGREE to participate	A	0	0	C	63	81	E	No impact	48	Bachelor's degree	Male	Christianity	6	Strongly disagree	Neither agree nor disagree	Strongly agree	Strongly agree	$50,000-$74,999	No party	A	0	0	C	63	80	Civilians on both sides suffer which should motivate peace efforts	Yes	No	No		OutcomePalestiniansPre|OutcomeIsraelisPre	OutcomeIsraelisPost|OutcomePalestiniansPost	48	Bachelor's degree	Male	$50,000-$74,999	Christianity	6	3	1	63	0	81	0	0.5	0	0.63	0	0.81
I AGREE to participate	B	58	77	A	50	67	D	Little impact	24	Bachelor's degree	Female	No Religion	1	Disagree	Disagree	Strongly agree	Agree	$100,000-$149,999	Democrats	B	60	77	A	50	61	Civilians on both sides suffer which should motivate peace efforts	Yes	No	No		OutcomeIsraelisPre|OutcomePalestiniansPre	OutcomeIsraelisPost|OutcomePalestiniansPost	24	Bachelor's degree	Female	$100,000-$149,999	No Religion	1	1	2	50	58	67	77	0	0.25	0.5	0.58	0.67
I AGREE to participate	C	52	57	C	52	52	D	Medium impact	52	Bachelor's degree	Female	Christianity	2	Neither agree nor disagree	Agree	Strongly agree	Agree	$50,000-$74,999	Democrats	C	53	56	C	52	52	Civilians on both sides suffer which should motivate peace efforts	Yes	No	No		OutcomePalestiniansPre|OutcomeIsraelisPre	OutcomeIsraelisPost|OutcomePalestiniansPost	52	Bachelor's degree	Female	$50,000-$74,999	Christianity	2	3	3	52	52	52	57	0.5	0.5	0.52	0.52	0.52
I AGREE to participate	C	25	80	B	20	70	D	Medium impact	38	High school degree	Male	No Religion	2	Agree	Agree	Strongly agree	Agree	Less than $25,000	Democrats	C	20	80	B	20	75	Civilians on both sides suffer which should motivate peace efforts	Yes	No	No		OutcomeIsraelisPre|OutcomePalestiniansPre	OutcomePalestiniansPost|OutcomeIsraelisPost	38	High school degree	Male	Less than $25,000	No Religion	2	2	3	20	25	70	80	0.25	0.5	0.2	0.25	0.7
I AGREE to participate	A	40	40	B	60	60	D	Little impact	49	Bachelor's degree	Male	No Religion	3	Disagree	Agree	Strongly agree	Strongly agree	$75,000-$99,999	Democrats	B	42	42	B	60	60	Civilians on both sides suffer which should motivate peace efforts	Yes	No	No		OutcomeIsraelisPre|OutcomePalestiniansPre	OutcomePalestiniansPost|OutcomeIsraelisPost	49	Bachelor's degree	Male	$75,000-$99,999	No Religion	3	2	1	60	40	60	40	0.25	0	0.6	0.4	0.6
I AGREE to participate	A	59	68	A	68	75	E	Little impact	47	High school degree	Female	No Religion	6	Neither agree nor disagree	Neither agree nor disagree	Strongly agree	Strongly agree	$25,000-$49,999	No party	D	83	87	D	78	85	Civilians on both sides suffer which should motivate peace efforts	Yes	No	No		OutcomePalestiniansPre|OutcomeIsraelisPre	OutcomePalestiniansPost|OutcomeIsraelisPost	47	High school degree	Female	$25,000-$49,999	No Religion	6	1	1	68	59	75	68	0	0	0.68	0.59	0.75
I AGREE to participate	A	64	76	A	68	76	D	Little impact	35	High school degree	Female	My religious and spiritual beliefs are hard to classify	3	Agree	Agree	Strongly agree	Strongly agree	$100,000-$149,999	Democrats	B	71	81	B	73	80	Civilians on both sides suffer which should motivate peace efforts	Yes	No	No		OutcomePalestiniansPre|OutcomeIsraelisPre	OutcomeIsraelisPost|OutcomePalestiniansPost	35	High school degree	Female	$100,000-$149,999	My religious and spiritual beliefs are hard to classify	3	1	1	68	64	76	76	0	0	0.68	0.64	0.76
I AGREE to participate	A	60	50	A	61	50	E	Medium impact	63	High school degree	Female	No Religion	2	Disagree	Agree	Strongly agree	Strongly agree	$75,000-$99,999	Democrats	C	61	71	C	50	50	Civilians on both sides suffer which should motivate peace efforts	Yes	No	No		OutcomeIsraelisPre|OutcomePalestiniansPre	OutcomeIsraelisPost|OutcomePalestiniansPost	63	High school degree	Female	$75,000-$99,999	No Religion	2	1	1	61	60	50	50	0	0	0.61	0.6	0.5
I AGREE to participate	A	11	88	A	19	93	D	Little impact	46	High school degree	Female	No Religion	4	Disagree	Neither agree nor disagree	Strongly agree	Agree	Less than $25,000	No party	A	16	83	A	15	83	Civilians on both sides suffer which should motivate peace efforts	Yes	No	No		OutcomeIsraelisPre|OutcomePalestiniansPre	OutcomeIsraelisPost|OutcomePalestiniansPost	46	High school degree	Female	Less than $25,000	No Religion	4	1	1	19	11	93	88	0	0	0.19	0.11	0.93
I AGREE to participate	A	50	80	A	50	80	C	No impact	38	Master's degree	Male	No Religion	5	Agree	Agree	Strongly agree	Strongly agree	Prefer not to say	Democrats	A	50	80	A	50	80	Civilians on both sides suffer which should motivate peace efforts	Yes	No	No		OutcomePalestiniansPre|OutcomeIsraelisPre	OutcomePalestiniansPost|OutcomeIsraelisPost	38	Master's degree	Male	Prefer not to say	No Religion	5	1	1	50	50	80	80	0	0	0.5	0.5	0.8
I AGREE to participate	A	7	2	C	23	17	C	No impact	58	High school degree	Male	Christianity	9	Disagree	Agree	Strongly agree	Agree	Less than $25,000	Republicans	A	2	0	C	27	16	Civilians on both sides suffer which should motivate peace efforts	Yes	No	No		OutcomePalestiniansPre|OutcomeIsraelisPre	OutcomeIsraelisPost|OutcomePalestiniansPost	58	High school degree	Male	Less than $25,000	Christianity	9	3	1	23	7	17	2	0.5	0	0.23	0.07	0.17
I AGREE to participate	A	1	1	C	100	100	E	Little impact	71	Bachelor's degree	Female	My religious and spiritual beliefs are hard to classify	10	Strongly disagree	Agree	Strongly agree	Agree	$25,000-$49,999	Republicans	A	1	1	D	100	100	Civilians on both sides suffer which should motivate peace efforts	Yes	No	No		OutcomeIsraelisPre|OutcomePalestiniansPre	OutcomePalestiniansPost|OutcomeIsraelisPost	71	Bachelor's degree	Female	$25,000-$49,999	My religious and spiritual beliefs are hard to classify	10	3	1	100	1	100	1	0.5	0	1	0.01	1
I AGREE to participate	B	97	100	B	97	100	D	Medium impact	52	High school degree	Female	Christianity	2	Strongly disagree	Strongly disagree	Strongly agree	Strongly agree	Less than $25,000	No party	E	100	100	E	100	100	Civilians on both sides suffer which should motivate peace efforts	Yes	No	No		OutcomeIsraelisPre|OutcomePalestiniansPre	OutcomePalestiniansPost|OutcomeIsraelisPost	52	High school degree	Female	Less than $25,000	Christianity	2	2	2	97	97	100	100	0.25	0.25	0.97	0.97	1
I AGREE to participate	A	20	71	A	50	80	E	Medium impact	49	Bachelor's degree	Female	Christianity	7	Strongly agree	Agree	Strongly agree	Strongly agree	$75,000-$99,999	Republicans	A	20	71	B	80	83	Civilians on both sides suffer which should motivate peace efforts	Yes	No	No		OutcomeIsraelisPre|OutcomePalestiniansPre	OutcomePalestiniansPost|OutcomeIsraelisPost	49	Bachelor's degree	Female	$75,000-$99,999	Christianity	7	1	1	50	20	80	71	0	0	0.5	0.2	0.8
I AGREE to participate	C	90	90	C	90	90	D	Strong impact	31	High school degree	Male	Christianity	4	Strongly agree	Agree	Strongly agree	Strongly agree	Less than $25,000	Democrats	D	90	90	D	90	90	Civilians on both sides suffer which should motivate peace efforts	Yes	No	No		OutcomeIsraelisPre|OutcomePalestiniansPre	OutcomeIsraelisPost|OutcomePalestiniansPost	31	High school degree	Male	Less than $25,000	Christianity	4	3	3	90	90	90	90	0.5	0.5	0.9	0.9	0.9
I AGREE to participate	A	0	0	A	0	0	A	Strong impact	38	High school degree	Female	No Religion	6	Strongly disagree	Strongly agree	Strongly agree	Strongly agree	$25,000-$49,999	Democrats	A	0	0	A	0	0	Civilians on both sides suffer which should motivate peace efforts	Yes	No	No		OutcomePalestiniansPre|OutcomeIsraelisPre	OutcomeIsraelisPost|OutcomePalestiniansPost	38	High school degree	Female	$25,000-$49,999	No Religion	6	1	1	0	0	0	0	0	0	0	0	0
I AGREE to participate	A	50	50	A	50	50	A	Little impact	50	High school degree	Female	Christianity	5	Strongly disagree	Strongly agree	Strongly agree	Agree	$25,000-$49,999	Republicans	A	50	50	A	50	50	Civilians on both sides suffer which should motivate peace efforts	Yes	No	No		OutcomePalestiniansPre|OutcomeIsraelisPre	OutcomePalestiniansPost|OutcomeIsraelisPost	50	High school degree	Female	$25,000-$49,999	Christianity	5	1	1	50	50	50	50	0	0	0.5	0.5	0.5
I AGREE to participate	A	50	60	A	50	60	D	Medium impact	26	Bachelor's degree	Male	No Religion	2	Agree	Agree	Strongly agree	Strongly agree	$150,000 or more	Democrats	A	50	60	A	50	60	Civilians on both sides suffer which should motivate peace efforts	Yes	No	No		OutcomeIsraelisPre|OutcomePalestiniansPre	OutcomeIsraelisPost|OutcomePalestiniansPost	26	Bachelor's degree	Male	$150,000 or more	No Religion	2	1	1	50	50	60	60	0	0	0.5	0.5	0.6
I AGREE to participate	A	50	50	A	50	50	E	No impact	43	High school degree	Male	No Religion	5	Strongly disagree	Agree	Strongly agree	Strongly agree	$25,000-$49,999	Democrats	A	50	50	A	50	50	Civilians on both sides suffer which should motivate peace efforts	Yes	No	No		OutcomePalestiniansPre|OutcomeIsraelisPre	OutcomePalestiniansPost|OutcomeIsraelisPost	43	High school degree	Male	$25,000-$49,999	No Religion	5	1	1	50	50	50	50	0	0	0.5	0.5	0.5
I AGREE to participate	C	50	51	A	20	27	D	Little impact	31	Bachelor's degree	Female	No Religion	2	Strongly disagree	Agree	Strongly agree	Agree	$75,000-$99,999	Democrats	C	52	51	A	22	23	Civilians on both sides suffer which should motivate peace efforts	Yes	No	No		OutcomePalestiniansPre|OutcomeIsraelisPre	OutcomeIsraelisPost|OutcomePalestiniansPost	31	Bachelor's degree	Female	$75,000-$99,999	No Religion	2	1	3	20	50	27	51	0	0.5	0.2	0.5	0.27
I AGREE to participate	B	50	85	A	35	50	E	Medium impact	36	Bachelor's degree	Female	My religious and spiritual beliefs are hard to classify	1	Neither agree nor disagree	Strongly agree	Strongly agree	Strongly agree	$50,000-$74,999	Democrats	B	50	85	B	40	60	Civilians on both sides suffer which should motivate peace efforts	Yes	No	No		OutcomePalestiniansPre|OutcomeIsraelisPre	OutcomePalestiniansPost|OutcomeIsraelisPost	36	Bachelor's degree	Female	$50,000-$74,999	My religious and spiritual beliefs are hard to classify	1	1	2	35	50	50	85	0	0.25	0.35	0.5	0.5
I AGREE to participate	B	60	60	A	0	0	D	Medium impact	23	High school degree	Male	No Religion	2	Agree	Neither agree nor disagree	Strongly agree	Agree	$25,000-$49,999	Democrats	C	70	70	A	0	0	Civilians on both sides suffer which should motivate peace efforts	Yes	No	No		OutcomeIsraelisPre|OutcomePalestiniansPre	OutcomePalestiniansPost|OutcomeIsraelisPost	23	High school degree	Male	$25,000-$49,999	No Religion	2	1	2	0	60	0	60	0	0.25	0	0.6	0
I AGREE to participate	A	50	50	A	50	50	E	No impact	38	High school degree	Female	No Religion	1	Strongly disagree	Strongly disagree	Strongly agree	Strongly agree	Less than $25,000	Democrats	D	80	80	D	80	80	Civilians on both sides suffer which should motivate peace efforts	Yes	No	No		OutcomeIsraelisPre|OutcomePalestiniansPre	OutcomeIsraelisPost|OutcomePalestiniansPost	38	High school degree	Female	Less than $25,000	No Religion	1	1	1	50	50	50	50	0	0	0.5	0.5	0.5
I AGREE to participate	A	50	50	C	50	50	B	No impact	47	High school degree	Male	Christianity	6	Strongly disagree	Neither agree nor disagree	Strongly agree	Neither agree nor disagree	$100,000-$149,999	Republicans	A	50	50	C	50	50	Civilians on both sides suffer which should motivate peace efforts	Yes	No	No		OutcomeIsraelisPre|OutcomePalestiniansPre	OutcomePalestiniansPost|OutcomeIsraelisPost	47	High school degree	Male	$100,000-$149,999	Christianity	6	3	1	50	50	50	50	0.5	0	0.5	0.5	0.5
I AGREE to participate	B	42	25	C	81	81	D	Medium impact	57	High school degree	Female	Christianity	8	Neither agree nor disagree	Agree	Strongly agree	Strongly agree	$25,000-$49,999	Republicans	C	50	50	D	77	81	Civilians on both sides suffer which should motivate peace efforts	Yes	No	No		OutcomeIsraelisPre|OutcomePalestiniansPre	OutcomeIsraelisPost|OutcomePalestiniansPost	57	High school degree	Female	$25,000-$49,999	Christianity	8	3	2	81	42	81	25	0.5	0.25	0.81	0.42	0.81
I AGREE to participate	A	42	43	A	39	45	D	Little impact	64	Bachelor's degree	Female	Christianity	6	Agree	Agree	Strongly agree	Agree	$75,000-$99,999	Republicans	A	41	47	A	44	41	Civilians on both sides suffer which should motivate peace efforts	Yes	No	No		OutcomeIsraelisPre|OutcomePalestiniansPre	OutcomePalestiniansPost|OutcomeIsraelisPost	64	Bachelor's degree	Female	$75,000-$99,999	Christianity	6	1	1	39	42	45	43	0	0	0.39	0.42	0.45
I AGREE to participate	A	50	73	B	77	91	D	Strong impact	31	Bachelor's degree	Female	Christianity	4	Neither agree nor disagree	Agree	Strongly agree	Strongly agree	$50,000-$74,999	Democrats	B	71	67	B	74	71	Civilians on both sides suffer which should motivate peace efforts	Yes	No	No		OutcomePalestiniansPre|OutcomeIsraelisPre	OutcomePalestiniansPost|OutcomeIsraelisPost	31	Bachelor's degree	Female	$50,000-$74,999	Christianity	4	2	1	77	50	91	73	0.25	0	0.77	0.5	0.91
I AGREE to participate	A	53	71	A	53	71	E	Little impact	45	High school degree	Female	Christianity	6	Agree	Agree	Strongly agree	Strongly agree	$75,000-$99,999	Other party	A	52	70	A	51	70	Civilians on both sides suffer which should motivate peace efforts	Yes	No	No		OutcomePalestiniansPre|OutcomeIsraelisPre	OutcomePalestiniansPost|OutcomeIsraelisPost	45	High school degree	Female	$75,000-$99,999	Christianity	6	1	1	53	53	71	71	0	0	0.53	0.53	0.71
I AGREE to participate	A	1	1	D	91	91	E	No impact	74	Bachelor's degree	Male	Christianity	8	Disagree	Agree	Strongly agree	Strongly agree	$50,000-$74,999	Republicans	A	1	1	D	91	91	Civilians on both sides suffer which should motivate peace efforts	Yes	No	No		OutcomePalestiniansPre|OutcomeIsraelisPre	OutcomePalestiniansPost|OutcomeIsraelisPost	74	Bachelor's degree	Male	$50,000-$74,999	Christianity	8	4	1	91	1	91	1	0.75	0	0.91	0.01	0.91
I AGREE to participate	E	100	100	E	100	100	E	Medium impact	60	Bachelor's degree	Female	Christianity	2	Disagree	Agree	Strongly agree	Strongly agree	$50,000-$74,999	Democrats	E	100	100	E	100	100	Civilians on both sides suffer which should motivate peace efforts	Yes	No	No		OutcomePalestiniansPre|OutcomeIsraelisPre	OutcomePalestiniansPost|OutcomeIsraelisPost	60	Bachelor's degree	Female	$50,000-$74,999	Christianity	2	5	5	100	100	100	100	1	1	1	1	1
I AGREE to participate	A	7	8	D	50	50	E	Medium impact	61	Bachelor's degree	Female	Christianity	9	Agree	Strongly agree	Strongly agree	Strongly agree	$25,000-$49,999	Republicans	A	9	9	D	50	50	Civilians on both sides suffer which should motivate peace efforts	Yes	No	No		OutcomePalestiniansPre|OutcomeIsraelisPre	OutcomePalestiniansPost|OutcomeIsraelisPost	61	Bachelor's degree	Female	$25,000-$49,999	Christianity	9	4	1	50	7	50	8	0.75	0	0.5	0.07	0.5
I AGREE to participate	D	50	80	D	50	80	D	Medium impact	47	Bachelor's degree	Female	Christianity	5	Agree	Neither agree nor disagree	Strongly agree	Agree	$50,000-$74,999	Democrats	D	50	80	D	50	80	Civilians on both sides suffer which should motivate peace efforts	Yes	No	No		OutcomePalestiniansPre|OutcomeIsraelisPre	OutcomeIsraelisPost|OutcomePalestiniansPost	47	Bachelor's degree	Female	$50,000-$74,999	Christianity	5	4	4	50	50	80	80	0.75	0.75	0.5	0.5	0.8
I AGREE to participate	A	3	1	C	50	75	E	No impact	34	High school degree	Female	Christianity	10	Disagree	Agree	Strongly agree	Strongly agree	$50,000-$74,999	Republicans	A	3	1	C	50	63	Civilians on both sides suffer which should motivate peace efforts	Yes	No	No		OutcomeIsraelisPre|OutcomePalestiniansPre	OutcomeIsraelisPost|OutcomePalestiniansPost	34	High school degree	Female	$50,000-$74,999	Christianity	10	3	1	50	3	75	1	0.5	0	0.5	0.03	0.75
I AGREE to participate	B	50	50	B	50	50	D	No impact	34	High school degree	Male	No Religion	5	Neither agree nor disagree	Strongly agree	Strongly agree	Strongly agree	$25,000-$49,999	Democrats	B	50	50	B	50	50	Civilians on both sides suffer which should motivate peace efforts	Yes	No	No		OutcomeIsraelisPre|OutcomePalestiniansPre	OutcomePalestiniansPost|OutcomeIsraelisPost	34	High school degree	Male	$25,000-$49,999	No Religion	5	2	2	50	50	50	50	0.25	0.25	0.5	0.5	0.5
I AGREE to participate	B	55	18	D	100	100	E	No impact	33	High school degree	Male	Christianity	9	Strongly disagree	Strongly agree	Strongly agree	Strongly agree	Less than $25,000	No party	B	41	33	E	100	100	Civilians on both sides suffer which should motivate peace efforts	Yes	No	No		OutcomePalestiniansPre|OutcomeIsraelisPre	OutcomeIsraelisPost|OutcomePalestiniansPost	33	High school degree	Male	Less than $25,000	Christianity	9	4	2	100	55	100	18	0.75	0.25	1	0.55	1
I AGREE to participate	A	15	20	A	15	75	C	Strong impact	55	Bachelor's degree	Female	No Religion	2	Agree	Neither agree nor disagree	Strongly agree	Agree	$50,000-$74,999	Democrats	A	15	15	A	15	75	Civilians on both sides suffer which should motivate peace efforts	Yes	No	No		OutcomeIsraelisPre|OutcomePalestiniansPre	OutcomePalestiniansPost|OutcomeIsraelisPost	55	Bachelor's degree	Female	$50,000-$74,999	No Religion	2	1	1	15	15	75	20	0	0	0.15	0.15	0.75
I AGREE to participate	A	55	100	A	55	100	D	Medium impact	79	Master's degree	Female	Christianity	2	Agree	Neither agree nor disagree	Strongly agree	Strongly agree	Less than $25,000	Democrats	B	55	100	B	55	100	Civilians on both sides suffer which should motivate peace efforts	Yes	No	No		OutcomePalestiniansPre|OutcomeIsraelisPre	OutcomePalestiniansPost|OutcomeIsraelisPost	79	Master's degree	Female	Less than $25,000	Christianity	2	1	1	55	55	100	100	0	0	0.55	0.55	1
I AGREE to participate	C	80	100	C	80	100	D	Medium impact	61	Bachelor's degree	Female	No Religion	1	Disagree	Disagree	Strongly agree	Agree	$25,000-$49,999	Democrats	C	84	100	C	81	100	Civilians on both sides suffer which should motivate peace efforts	Yes	No	No		OutcomePalestiniansPre|OutcomeIsraelisPre	OutcomeIsraelisPost|OutcomePalestiniansPost	61	Bachelor's degree	Female	$25,000-$49,999	No Religion	1	3	3	80	80	100	100	0.5	0.5	0.8	0.8	1
I AGREE to participate	B	60	60	A	50	50	D	Little impact	51	Bachelor's degree	Male	No Religion	1	Strongly agree	Agree	Strongly agree	Strongly agree	$100,000-$149,999	No party	B	50	50	A	50	50	Civilians on both sides suffer which should motivate peace efforts	Yes	No	No		OutcomePalestiniansPre|OutcomeIsraelisPre	OutcomeIsraelisPost|OutcomePalestiniansPost	51	Bachelor's degree	Male	$100,000-$149,999	No Religion	1	1	2	50	60	50	60	0	0.25	0.5	0.6	0.5
I AGREE to participate	B	51	39	E	82	90	E	Strong impact	57	Bachelor's degree	Male	Christianity	10	Disagree	Agree	Strongly agree	Strongly agree	$150,000 or more	Republicans	B	47	31	E	83	91	Civilians on both sides suffer which should motivate peace efforts	Yes	No	No		OutcomeIsraelisPre|OutcomePalestiniansPre	OutcomeIsraelisPost|OutcomePalestiniansPost	57	Bachelor's degree	Male	$150,000 or more	Christianity	10	5	2	82	51	90	39	1	0.25	0.82	0.51	0.9
I AGREE to participate	A	30	50	A	31	50	C	No impact	26	Bachelor's degree	Male	No Religion	6	Strongly disagree	Neither agree nor disagree	Strongly agree	Neither agree nor disagree	$25,000-$49,999	No party	A	30	50	A	30	50	Civilians on both sides suffer which should motivate peace efforts	Yes	No	No		OutcomeIsraelisPre|OutcomePalestiniansPre	OutcomePalestiniansPost|OutcomeIsraelisPost	26	Bachelor's degree	Male	$25,000-$49,999	No Religion	6	1	1	31	30	50	50	0	0	0.31	0.3	0.5
I AGREE to participate	C	70	71	D	100	100	E	Little impact	66	Bachelor's degree	Male	No Religion	1	Agree	Disagree	Strongly agree	Strongly agree	$25,000-$49,999	Democrats	D	85	81	D	100	100	Civilians on both sides suffer which should motivate peace efforts	Yes	No	No		OutcomeIsraelisPre|OutcomePalestiniansPre	OutcomeIsraelisPost|OutcomePalestiniansPost	66	Bachelor's degree	Male	$25,000-$49,999	No Religion	1	4	3	100	70	100	71	0.75	0.5	1	0.7	1
I AGREE to participate	A	47	91	A	55	85	E	No impact	29	High school degree	Female	No Religion	5	Neither agree nor disagree	Agree	Strongly agree	Agree	$25,000-$49,999	No party	A	53	93	A	50	95	Civilians on both sides suffer which should motivate peace efforts	Yes	No	No		OutcomePalestiniansPre|OutcomeIsraelisPre	OutcomePalestiniansPost|OutcomeIsraelisPost	29	High school degree	Female	$25,000-$49,999	No Religion	5	1	1	55	47	85	91	0	0	0.55	0.47	0.85
I AGREE to participate	B	70	100	B	70	100	E	No impact	55	Bachelor's degree	Male	No Religion	1	Disagree	Agree	Strongly agree	Strongly agree	$150,000 or more	Democrats	B	70	100	B	70	100	Civilians on both sides suffer which should motivate peace efforts	Yes	No	No		OutcomeIsraelisPre|OutcomePalestiniansPre	OutcomePalestiniansPost|OutcomeIsraelisPost	55	Bachelor's degree	Male	$150,000 or more	No Religion	1	2	2	70	70	100	100	0.25	0.25	0.7	0.7	1
I AGREE to participate	A	93	94	A	93	93	E	Little impact	68	Bachelor's degree	Male	Christianity	4	Agree	Agree	Strongly agree	Strongly agree	$100,000-$149,999	Democrats	A	95	96	A	93	93	Civilians on both sides suffer which should motivate peace efforts	Yes	No	No		OutcomeIsraelisPre|OutcomePalestiniansPre	OutcomeIsraelisPost|OutcomePalestiniansPost	68	Bachelor's degree	Male	$100,000-$149,999	Christianity	4	1	1	93	93	93	94	0	0	0.93	0.93	0.93
I AGREE to participate	A	70	74	A	70	76	D	Medium impact	47	Bachelor's degree	Male	Christianity	2	Agree	Neither agree nor disagree	Strongly agree	Agree	$150,000 or more	Democrats	A	70	74	A	70	76	Civilians on both sides suffer which should motivate peace efforts	Yes	No	No		OutcomePalestiniansPre|OutcomeIsraelisPre	OutcomeIsraelisPost|OutcomePalestiniansPost	47	Bachelor's degree	Male	$150,000 or more	Christianity	2	1	1	70	70	76	74	0	0	0.7	0.7	0.76
I AGREE to participate	A	30	30	B	66	50	E	No impact	40	High school degree	Male	No Religion	1	Agree	Agree	Strongly agree	Strongly agree	$25,000-$49,999	Democrats	B	29	40	B	62	50	Civilians on both sides suffer which should motivate peace efforts	Yes	No	No		OutcomeIsraelisPre|OutcomePalestiniansPre	OutcomePalestiniansPost|OutcomeIsraelisPost	40	High school degree	Male	$25,000-$49,999	No Religion	1	2	1	66	30	50	30	0.25	0	0.66	0.3	0.5
I AGREE to participate	A	60	70	A	20	65	E	No impact	26	Bachelor's degree	Male	Christianity	5	Neither agree nor disagree	Agree	Strongly agree	Strongly agree	$75,000-$99,999	Other party	A	60	76	A	25	60	Civilians on both sides suffer which should motivate peace efforts	Yes	No	No		OutcomePalestiniansPre|OutcomeIsraelisPre	OutcomeIsraelisPost|OutcomePalestiniansPost	26	Bachelor's degree	Male	$75,000-$99,999	Christianity	5	1	1	20	60	65	70	0	0	0.2	0.6	0.65
I AGREE to participate	C	70	70	C	70	70	E	Strong impact	46	Less than high school degree	Male	Christianity	2	Strongly agree	Strongly agree	Strongly agree	Strongly agree	Less than $25,000	Democrats	C	70	70	C	70	70	Civilians on both sides suffer which should motivate peace efforts	Yes	No	No		OutcomeIsraelisPre|OutcomePalestiniansPre	OutcomePalestiniansPost|OutcomeIsraelisPost	46	Less than high school degree	Male	Less than $25,000	Christianity	2	3	3	70	70	70	70	0.5	0.5	0.7	0.7	0.7
I AGREE to participate	A	50	61	E	81	92	E	Extreme impact	79	Bachelor's degree	Female	Christianity	9	Agree	Neither agree nor disagree	Strongly agree	Strongly agree	$25,000-$49,999	Republicans	C	71	70	E	80	90	Civilians on both sides suffer which should motivate peace efforts	Yes	No	No		OutcomePalestiniansPre|OutcomeIsraelisPre	OutcomePalestiniansPost|OutcomeIsraelisPost	79	Bachelor's degree	Female	$25,000-$49,999	Christianity	9	5	1	81	50	92	61	1	0	0.81	0.5	0.92
I AGREE to participate	A	50	42	A	50	34	E	Strong impact	41	High school degree	Female	Christianity	7	Disagree	Agree	Strongly agree	Strongly agree	$25,000-$49,999	Republicans	A	48	41	A	50	43	Civilians on both sides suffer which should motivate peace efforts	Yes	No	No		OutcomePalestiniansPre|OutcomeIsraelisPre	OutcomePalestiniansPost|OutcomeIsraelisPost	41	High school degree	Female	$25,000-$49,999	Christianity	7	1	1	50	50	34	42	0	0	0.5	0.5	0.34
I AGREE to participate	A	50	46	C	81	87	E	Medium impact	46	Bachelor's degree	Female	No Religion	5	Agree	Neither agree nor disagree	Strongly agree	Strongly agree	$75,000-$99,999	Democrats	C	57	45	D	74	87	Civilians on both sides suffer which should motivate peace efforts	Yes	No	No		OutcomeIsraelisPre|OutcomePalestiniansPre	OutcomeIsraelisPost|OutcomePalestiniansPost	46	Bachelor's degree	Female	$75,000-$99,999	No Religion	5	3	1	81	50	87	46	0.5	0	0.81	0.5	0.87
I AGREE to participate	A	50	50	A	50	50	D	No impact	30	Master's degree	Male	Christianity	5	Agree	Agree	Strongly agree	Agree	$75,000-$99,999	No party	A	50	50	A	50	50	Civilians on both sides suffer which should motivate peace efforts	Yes	No	No		OutcomeIsraelisPre|OutcomePalestiniansPre	OutcomeIsraelisPost|OutcomePalestiniansPost	30	Master's degree	Male	$75,000-$99,999	Christianity	5	1	1	50	50	50	50	0	0	0.5	0.5	0.5
I AGREE to participate	D	50	50	D	50	50	E	Medium impact	42	Bachelor's degree	Male	Christianity	8	Strongly disagree	Strongly agree	Strongly agree	Strongly agree	$75,000-$99,999	Democrats	D	50	50	D	50	50	Civilians on both sides suffer which should motivate peace efforts	Yes	No	No		OutcomePalestiniansPre|OutcomeIsraelisPre	OutcomeIsraelisPost|OutcomePalestiniansPost	42	Bachelor's degree	Male	$75,000-$99,999	Christianity	8	4	4	50	50	50	50	0.75	0.75	0.5	0.5	0.5
I AGREE to participate	C	70	50	B	25	5	E	Medium impact	53	Master's degree	Male	Christianity	1	Neither agree nor disagree	Strongly agree	Strongly agree	Strongly agree	$75,000-$99,999	Democrats	C	72	52	B	20	5	Civilians on both sides suffer which should motivate peace efforts	Yes	No	No		OutcomePalestiniansPre|OutcomeIsraelisPre	OutcomePalestiniansPost|OutcomeIsraelisPost	53	Master's degree	Male	$75,000-$99,999	Christianity	1	2	3	25	70	5	50	0.25	0.5	0.25	0.7	0.05
I AGREE to participate	D	78	81	C	74	78	E	Medium impact	51	Master's degree	Male	Christianity	1	Neither agree nor disagree	Disagree	Strongly agree	Strongly agree	$100,000-$149,999	Democrats	D	81	79	C	74	78	Civilians on both sides suffer which should motivate peace efforts	Yes	No	No		OutcomeIsraelisPre|OutcomePalestiniansPre	OutcomeIsraelisPost|OutcomePalestiniansPost	51	Master's degree	Male	$100,000-$149,999	Christianity	1	3	4	74	78	78	81	0.5	0.75	0.74	0.78	0.78
I AGREE to participate	C	96	96	B	91	92	E	Medium impact	50	Bachelor's degree	Female	No Religion	1	Agree	Strongly agree	Strongly agree	Strongly agree	$100,000-$149,999	Democrats	C	97	97	B	92	93	Civilians on both sides suffer which should motivate peace efforts	Yes	No	No		OutcomeIsraelisPre|OutcomePalestiniansPre	OutcomePalestiniansPost|OutcomeIsraelisPost	50	Bachelor's degree	Female	$100,000-$149,999	No Religion	1	2	3	91	96	92	96	0.25	0.5	0.91	0.96	0.92
I AGREE to participate	A	20	20	A	20	20	D	No impact	36	Bachelor's degree	Male	No Religion	3	Agree	Neither agree nor disagree	Strongly agree	Strongly agree	$25,000-$49,999	Democrats	A	20	20	A	20	20	Civilians on both sides suffer which should motivate peace efforts	Yes	No	No		OutcomePalestiniansPre|OutcomeIsraelisPre	OutcomePalestiniansPost|OutcomeIsraelisPost	36	Bachelor's degree	Male	$25,000-$49,999	No Religion	3	1	1	20	20	20	20	0	0	0.2	0.2	0.2
I AGREE to participate	A	50	80	B	50	85	E	Strong impact	35	High school degree	Male	No Religion	1	Disagree	Agree	Strongly agree	Disagree	$25,000-$49,999	Democrats	C	60	80	B	30	50	Civilians on both sides suffer which should motivate peace efforts	Yes	No	No		OutcomePalestiniansPre|OutcomeIsraelisPre	OutcomeIsraelisPost|OutcomePalestiniansPost	35	High school degree	Male	$25,000-$49,999	No Religion	1	2	1	50	50	85	80	0.25	0	0.5	0.5	0.85
I AGREE to participate	A	50	30	A	0	0	C	Little impact	31	Bachelor's degree	Female	No Religion	8	Neither agree nor disagree	Agree	Strongly agree	Agree	$50,000-$74,999	Republicans	A	35	35	A	0	0	Civilians on both sides suffer which should motivate peace efforts	Yes	No	No		OutcomePalestiniansPre|OutcomeIsraelisPre	OutcomePalestiniansPost|OutcomeIsraelisPost	31	Bachelor's degree	Female	$50,000-$74,999	No Religion	8	1	1	0	50	0	30	0	0	0	0.5	0
I AGREE to participate	C	80	100	C	80	100	E	Medium impact	43	High school degree	Female	No Religion	2	Neither agree nor disagree	Neither agree nor disagree	Strongly agree	Strongly agree	$25,000-$49,999	Democrats	C	80	100	C	80	100	Civilians on both sides suffer which should motivate peace efforts	Yes	No	No		OutcomeIsraelisPre|OutcomePalestiniansPre	OutcomePalestiniansPost|OutcomeIsraelisPost	43	High school degree	Female	$25,000-$49,999	No Religion	2	3	3	80	80	100	100	0.5	0.5	0.8	0.8	1
I AGREE to participate	A	50	50	A	50	51	C	No impact	39	High school degree	Male	No Religion	5	Strongly agree	Agree	Strongly agree	Strongly agree	Less than $25,000	Other party	A	50	50	A	50	50	Civilians on both sides suffer which should motivate peace efforts	Yes	No	No		OutcomeIsraelisPre|OutcomePalestiniansPre	OutcomeIsraelisPost|OutcomePalestiniansPost	39	High school degree	Male	Less than $25,000	No Religion	5	1	1	50	50	51	50	0	0	0.5	0.5	0.51
I AGREE to participate	A	25	37	A	29	49	D	Little impact	25	Bachelor's degree	Female	Christianity	6	Disagree	Agree	Strongly agree	Agree	$150,000 or more	Republicans	A	18	26	A	27	39	Civilians on both sides suffer which should motivate peace efforts	Yes	No	No		OutcomeIsraelisPre|OutcomePalestiniansPre	OutcomeIsraelisPost|OutcomePalestiniansPost	25	Bachelor's degree	Female	$150,000 or more	Christianity	6	1	1	29	25	49	37	0	0	0.29	0.25	0.49
I AGREE to participate	A	50	40	A	50	40	C	Little impact	23	Bachelor's degree	Male	No Religion	4	Neither agree nor disagree	Agree	Strongly agree	Agree	$25,000-$49,999	No party	A	50	40	A	50	40	Civilians on both sides suffer which should motivate peace efforts	Yes	No	No		OutcomePalestiniansPre|OutcomeIsraelisPre	OutcomeIsraelisPost|OutcomePalestiniansPost	23	Bachelor's degree	Male	$25,000-$49,999	No Religion	4	1	1	50	50	40	40	0	0	0.5	0.5	0.4
I AGREE to participate	A	2	49	A	2	51	E	No impact	47	High school degree	Female	Christianity	6	Neither agree nor disagree	Strongly disagree	Strongly agree	Strongly agree	$25,000-$49,999	No party	A	2	49	A	2	51	Civilians on both sides suffer which should motivate peace efforts	Yes	No	No		OutcomeIsraelisPre|OutcomePalestiniansPre	OutcomePalestiniansPost|OutcomeIsraelisPost	47	High school degree	Female	$25,000-$49,999	Christianity	6	1	1	2	2	51	49	0	0	0.02	0.02	0.51
I AGREE to participate	B	60	70	D	80	85	E	No impact	56	High school degree	Male	Christianity	2	Disagree	Agree	Strongly agree	Strongly agree	$75,000-$99,999	Democrats	C	75	78	D	78	80	Civilians on both sides suffer which should motivate peace efforts	Yes	No	No		OutcomeIsraelisPre|OutcomePalestiniansPre	OutcomePalestiniansPost|OutcomeIsraelisPost	56	High school degree	Male	$75,000-$99,999	Christianity	2	4	2	80	60	85	70	0.75	0.25	0.8	0.6	0.85
I AGREE to participate	C	40	45	D	76	80	E	Strong impact	42	Master's degree	Male	Christianity	1	Agree	Agree	Strongly agree	Strongly agree	$100,000-$149,999	Democrats	D	80	80	D	80	80	Civilians on both sides suffer which should motivate peace efforts	Yes	No	No		OutcomeIsraelisPre|OutcomePalestiniansPre	OutcomePalestiniansPost|OutcomeIsraelisPost	42	Master's degree	Male	$100,000-$149,999	Christianity	1	4	3	76	40	80	45	0.75	0.5	0.76	0.4	0.8
I AGREE to participate	B	77	80	A	50	40	C	No impact	24	High school degree	Male	No Religion	1	Disagree	Disagree	Strongly agree	Disagree	$50,000-$74,999	Democrats	B	70	81	A	42	50	Civilians on both sides suffer which should motivate peace efforts	Yes	No	No		OutcomePalestiniansPre|OutcomeIsraelisPre	OutcomePalestiniansPost|OutcomeIsraelisPost	24	High school degree	Male	$50,000-$74,999	No Religion	1	1	2	50	77	40	80	0	0.25	0.5	0.77	0.4
I AGREE to participate	B	50	71	B	50	68	D	No impact	37	High school degree	Female	No Religion	2	Agree	Disagree	Strongly agree	Agree	$75,000-$99,999	Democrats	B	50	64	B	50	59	Civilians on both sides suffer which should motivate peace efforts	Yes	No	No		OutcomePalestiniansPre|OutcomeIsraelisPre	OutcomeIsraelisPost|OutcomePalestiniansPost	37	High school degree	Female	$75,000-$99,999	No Religion	2	2	2	50	50	68	71	0.25	0.25	0.5	0.5	0.68
I AGREE to participate	A	5	5	C	90	75	D	Medium impact	54	Bachelor's degree	Female	Christianity	10	Strongly agree	Agree	Strongly agree	Strongly agree	$25,000-$49,999	Republicans	B	25	32	D	67	56	Civilians on both sides suffer which should motivate peace efforts	Yes	No	No		OutcomeIsraelisPre|OutcomePalestiniansPre	OutcomePalestiniansPost|OutcomeIsraelisPost	54	Bachelor's degree	Female	$25,000-$49,999	Christianity	10	3	1	90	5	75	5	0.5	0	0.9	0.05	0.75
I AGREE to participate	C	50	80	C	50	85	C	Strong impact	33	Bachelor's degree	Male	No Religion	1	Agree	Neither agree nor disagree	Strongly agree	Neither agree nor disagree	$25,000-$49,999	Democrats	C	50	85	C	50	85	Civilians on both sides suffer which should motivate peace efforts	Yes	No	No		OutcomePalestiniansPre|OutcomeIsraelisPre	OutcomePalestiniansPost|OutcomeIsraelisPost	33	Bachelor's degree	Male	$25,000-$49,999	No Religion	1	3	3	50	50	85	80	0.5	0.5	0.5	0.5	0.85
I AGREE to participate	B	51	50	B	50	51	E	Little impact	36	Master's degree	Male	Christianity	6	Agree	Agree	Strongly agree	Agree	$150,000 or more	Other party	B	50	49	B	50	50	Civilians on both sides suffer which should motivate peace efforts	Yes	No	No		OutcomeIsraelisPre|OutcomePalestiniansPre	OutcomeIsraelisPost|OutcomePalestiniansPost	36	Master's degree	Male	$150,000 or more	Christianity	6	2	2	50	51	51	50	0.25	0.25	0.5	0.51	0.51
I AGREE to participate	C	50	100	C	50	100	E	Medium impact	38	Master's degree	Female	No Religion	3	Agree	Agree	Strongly agree	Strongly agree	$150,000 or more	Democrats	C	50	100	C	50	100	Civilians on both sides suffer which should motivate peace efforts	Yes	No	No		OutcomeIsraelisPre|OutcomePalestiniansPre	OutcomeIsraelisPost|OutcomePalestiniansPost	38	Master's degree	Female	$150,000 or more	No Religion	3	3	3	50	50	100	100	0.5	0.5	0.5	0.5	1
I AGREE to participate	A	20	20	D	65	65	E	Medium impact	39	High school degree	Male	No Religion	7	Agree	Agree	Strongly agree	Strongly agree	$50,000-$74,999	Republicans	B	23	23	D	70	70	Civilians on both sides suffer which should motivate peace efforts	Yes	No	No		OutcomeIsraelisPre|OutcomePalestiniansPre	OutcomePalestiniansPost|OutcomeIsraelisPost	39	High school degree	Male	$50,000-$74,999	No Religion	7	4	1	65	20	65	20	0.75	0	0.65	0.2	0.65
I AGREE to participate	A	52	67	A	52	63	D	Medium impact	30	Bachelor's degree	Female	Christianity	4	Agree	Agree	Strongly agree	Strongly agree	$100,000-$149,999	Democrats	A	52	63	A	52	65	Civilians on both sides suffer which should motivate peace efforts	Yes	No	No		OutcomePalestiniansPre|OutcomeIsraelisPre	OutcomePalestiniansPost|OutcomeIsraelisPost	30	Bachelor's degree	Female	$100,000-$149,999	Christianity	4	1	1	52	52	63	67	0	0	0.52	0.52	0.63
I AGREE to participate	A	53	73	A	50	70	D	Medium impact	48	High school degree	Female	Christianity	3	Disagree	Agree	Strongly agree	Strongly agree	$100,000-$149,999	Democrats	C	72	73	C	84	90	Civilians on both sides suffer which should motivate peace efforts	Yes	No	No		OutcomeIsraelisPre|OutcomePalestiniansPre	OutcomePalestiniansPost|OutcomeIsraelisPost	48	High school degree	Female	$100,000-$149,999	Christianity	3	1	1	50	53	70	73	0	0	0.5	0.53	0.7
I AGREE to participate	B	46	47	E	94	83	C	Medium impact	43	High school degree	Male	Christianity	7	Neither agree nor disagree	Strongly agree	Strongly agree	Neither agree nor disagree	$25,000-$49,999	Democrats	B	47	49	E	88	86	Civilians on both sides suffer which should motivate peace efforts	Yes	No	No		OutcomeIsraelisPre|OutcomePalestiniansPre	OutcomePalestiniansPost|OutcomeIsraelisPost	43	High school degree	Male	$25,000-$49,999	Christianity	7	5	2	94	46	83	47	1	0.25	0.94	0.46	0.83
I AGREE to participate	A	62	82	A	84	85	C	Little impact	36	Bachelor's degree	Female	No Religion	2	Agree	Neither agree nor disagree	Strongly agree	Agree	Less than $25,000	Democrats	A	80	80	A	76	75	Civilians on both sides suffer which should motivate peace efforts	Yes	No	No		OutcomePalestiniansPre|OutcomeIsraelisPre	OutcomeIsraelisPost|OutcomePalestiniansPost	36	Bachelor's degree	Female	Less than $25,000	No Religion	2	1	1	84	62	85	82	0	0	0.84	0.62	0.85
I AGREE to participate	A	50	50	A	50	50	E	No impact	47	High school degree	Female	Christianity	5	Agree	Agree	Strongly agree	Strongly agree	$50,000-$74,999	No party	A	50	50	A	50	50	Civilians on both sides suffer which should motivate peace efforts	Yes	No	No		OutcomePalestiniansPre|OutcomeIsraelisPre	OutcomePalestiniansPost|OutcomeIsraelisPost	47	High school degree	Female	$50,000-$74,999	Christianity	5	1	1	50	50	50	50	0	0	0.5	0.5	0.5
I AGREE to participate	B	70	55	B	50	40	E	Extreme impact	27	High school degree	Male	No Religion	1	Neither agree nor disagree	Agree	Strongly agree	Strongly agree	$50,000-$74,999	Democrats	C	69	60	B	58	54	Civilians on both sides suffer which should motivate peace efforts	Yes	No	No		OutcomePalestiniansPre|OutcomeIsraelisPre	OutcomePalestiniansPost|OutcomeIsraelisPost	27	High school degree	Male	$50,000-$74,999	No Religion	1	2	2	50	70	40	55	0.25	0.25	0.5	0.7	0.4
I AGREE to participate	A	0	0	C	100	75	E	No impact	63	Bachelor's degree	Male	Christianity	9	Disagree	Agree	Strongly agree	Strongly agree	$50,000-$74,999	Republicans	A	0	0	C	94	77	Civilians on both sides suffer which should motivate peace efforts	Yes	No	No		OutcomePalestiniansPre|OutcomeIsraelisPre	OutcomePalestiniansPost|OutcomeIsraelisPost	63	Bachelor's degree	Male	$50,000-$74,999	Christianity	9	3	1	100	0	75	0	0.5	0	1	0	0.75
I AGREE to participate	B	55	35	B	50	40	D	Medium impact	23	Less than high school degree	Other	No Religion	2	Neither agree nor disagree	Neither agree nor disagree	Strongly agree	Strongly agree	Prefer not to say	No party	B	55	35	B	50	40	Civilians on both sides suffer which should motivate peace efforts	Yes	No	No		OutcomeIsraelisPre|OutcomePalestiniansPre	OutcomeIsraelisPost|OutcomePalestiniansPost	23	Less than high school degree	Other	Prefer not to say	No Religion	2	2	2	50	55	40	35	0.25	0.25	0.5	0.55	0.4
I AGREE to participate	B	50	50	B	50	50	D	Medium impact	33	High school degree	Male	No Religion	3	Neither agree nor disagree	Agree	Strongly agree	Agree	$25,000-$49,999	Democrats	C	50	50	C	50	50	Civilians on both sides suffer which should motivate peace efforts	Yes	No	No		OutcomePalestiniansPre|OutcomeIsraelisPre	OutcomeIsraelisPost|OutcomePalestiniansPost	33	High school degree	Male	$25,000-$49,999	No Religion	3	2	2	50	50	50	50	0.25	0.25	0.5	0.5	0.5
I AGREE to participate	C	51	51	C	51	50	C	No impact	30	Bachelor's degree	Male	Christianity	5	Neither agree nor disagree	Neither agree nor disagree	Strongly agree	Neither agree nor disagree	$150,000 or more	No party	C	51	50	C	50	50	Civilians on both sides suffer which should motivate peace efforts	Yes	No	No		OutcomePalestiniansPre|OutcomeIsraelisPre	OutcomeIsraelisPost|OutcomePalestiniansPost	30	Bachelor's degree	Male	$150,000 or more	Christianity	5	3	3	51	51	50	51	0.5	0.5	0.51	0.51	0.5
I AGREE to participate	A	60	43	A	62	42	E	Little impact	27	High school degree	Male	No Religion	5	Neither agree nor disagree	Agree	Strongly agree	Strongly agree	$75,000-$99,999	Democrats	A	57	37	A	59	39	Civilians on both sides suffer which should motivate peace efforts	Yes	No	No		OutcomeIsraelisPre|OutcomePalestiniansPre	OutcomeIsraelisPost|OutcomePalestiniansPost	27	High school degree	Male	$75,000-$99,999	No Religion	5	1	1	62	60	42	43	0	0	0.62	0.6	0.42
I AGREE to participate	A	0	50	C	81	100	E	Medium impact	57	High school degree	Female	Christianity	6	Disagree	Agree	Strongly agree	Agree	$25,000-$49,999	Republicans	A	17	26	B	63	100	Civilians on both sides suffer which should motivate peace efforts	Yes	No	No		OutcomeIsraelisPre|OutcomePalestiniansPre	OutcomePalestiniansPost|OutcomeIsraelisPost	57	High school degree	Female	$25,000-$49,999	Christianity	6	3	1	81	0	100	50	0.5	0	0.81	0	1
I AGREE to participate	A	9	10	A	13	14	A	No impact	37	High school degree	Male	No Religion	7	Neither agree nor disagree	Disagree	Strongly agree	Neither agree nor disagree	Prefer not to say	Republicans	A	8	8	A	12	11	Civilians on both sides suffer which should motivate peace efforts	Yes	No	No		OutcomePalestiniansPre|OutcomeIsraelisPre	OutcomePalestiniansPost|OutcomeIsraelisPost	37	High school degree	Male	Prefer not to say	No Religion	7	1	1	13	9	14	10	0	0	0.13	0.09	0.14
I AGREE to participate	A	50	50	A	50	51	B	No impact	32	High school degree	Female	No Religion	2	Neither agree nor disagree	Agree	Strongly agree	Agree	Less than $25,000	No party	A	50	50	A	50	50	Civilians on both sides suffer which should motivate peace efforts	Yes	No	No		OutcomeIsraelisPre|OutcomePalestiniansPre	OutcomeIsraelisPost|OutcomePalestiniansPost	32	High school degree	Female	Less than $25,000	No Religion	2	1	1	50	50	51	50	0	0	0.5	0.5	0.51
I AGREE to participate	B	49	48	C	80	80	E	Medium impact	66	Bachelor's degree	Female	Christianity	6	Agree	Agree	Strongly agree	Strongly agree	$50,000-$74,999	No party	B	50	50	C	80	80	Civilians on both sides suffer which should motivate peace efforts	Yes	No	No		OutcomeIsraelisPre|OutcomePalestiniansPre	OutcomeIsraelisPost|OutcomePalestiniansPost	66	Bachelor's degree	Female	$50,000-$74,999	Christianity	6	3	2	80	49	80	48	0.5	0.25	0.8	0.49	0.8
I AGREE to participate	A	65	58	A	65	63	E	Little impact	40	Master's degree	Male	No Religion	6	Neither agree nor disagree	Neither agree nor disagree	Strongly agree	Strongly agree	$150,000 or more	No party	B	69	67	B	69	67	Civilians on both sides suffer which should motivate peace efforts	Yes	No	No		OutcomePalestiniansPre|OutcomeIsraelisPre	OutcomePalestiniansPost|OutcomeIsraelisPost	40	Master's degree	Male	$150,000 or more	No Religion	6	1	1	65	65	63	58	0	0	0.65	0.65	0.63
I AGREE to participate	A	30	19	C	80	72	E	Medium impact	38	High school degree	Female	Christianity	5	Strongly agree	Neither agree nor disagree	Strongly agree	Strongly agree	$50,000-$74,999	No party	B	48	46	C	82	81	Civilians on both sides suffer which should motivate peace efforts	Yes	No	No		OutcomePalestiniansPre|OutcomeIsraelisPre	OutcomeIsraelisPost|OutcomePalestiniansPost	38	High school degree	Female	$50,000-$74,999	Christianity	5	3	1	80	30	72	19	0.5	0	0.8	0.3	0.72
I AGREE to participate	A	53	55	A	70	60	A	Little impact	50	High school degree	Male	Christianity	5	Neither agree nor disagree	Neither agree nor disagree	Strongly agree	Agree	Less than $25,000	Democrats	A	54	56	A	76	60	Civilians on both sides suffer which should motivate peace efforts	Yes	No	No		OutcomePalestiniansPre|OutcomeIsraelisPre	OutcomeIsraelisPost|OutcomePalestiniansPost	50	High school degree	Male	Less than $25,000	Christianity	5	1	1	70	53	60	55	0	0	0.7	0.53	0.6
I AGREE to participate	A	50	60	A	50	60	C	No impact	37	High school degree	Male	No Religion	2	Agree	Neither agree nor disagree	Strongly agree	Strongly agree	$25,000-$49,999	Other party	A	50	55	A	50	55	Civilians on both sides suffer which should motivate peace efforts	Yes	No	No		OutcomeIsraelisPre|OutcomePalestiniansPre	OutcomeIsraelisPost|OutcomePalestiniansPost	37	High school degree	Male	$25,000-$49,999	No Religion	2	1	1	50	50	60	60	0	0	0.5	0.5	0.6
I AGREE to participate	A	0	0	D	75	75	E	No impact	28	High school degree	Male	No Religion	10	Disagree	Agree	Strongly agree	Agree	$75,000-$99,999	Republicans	A	0	0	D	74	76	Civilians on both sides suffer which should motivate peace efforts	Yes	No	No		OutcomeIsraelisPre|OutcomePalestiniansPre	OutcomeIsraelisPost|OutcomePalestiniansPost	28	High school degree	Male	$75,000-$99,999	No Religion	10	4	1	75	0	75	0	0.75	0	0.75	0	0.75
I AGREE to participate	C	60	60	B	50	50	D	Little impact	27	Bachelor's degree	Male	No Religion	4	Neither agree nor disagree	Neither agree nor disagree	Strongly agree	Strongly agree	$25,000-$49,999	Democrats	C	65	60	B	50	50	Civilians on both sides suffer which should motivate peace efforts	Yes	No	No		OutcomeIsraelisPre|OutcomePalestiniansPre	OutcomeIsraelisPost|OutcomePalestiniansPost	27	Bachelor's degree	Male	$25,000-$49,999	No Religion	4	2	3	50	60	50	60	0.25	0.5	0.5	0.6	0.5
I AGREE to participate	A	85	90	A	85	90	B	Strong impact	67	High school degree	Male	No Religion	2	Disagree	Agree	Strongly agree	Neither agree nor disagree	Less than $25,000	Democrats	A	85	90	A	85	90	Civilians on both sides suffer which should motivate peace efforts	Yes	No	No		OutcomeIsraelisPre|OutcomePalestiniansPre	OutcomePalestiniansPost|OutcomeIsraelisPost	67	High school degree	Male	Less than $25,000	No Religion	2	1	1	85	85	90	90	0	0	0.85	0.85	0.9
I AGREE to participate	B	50	67	A	0	0	D	Medium impact	40	High school degree	Female	Christianity	5	Disagree	Agree	Strongly agree	Agree	$50,000-$74,999	Other party	B	62	71	A	0	0	Civilians on both sides suffer which should motivate peace efforts	Yes	No	No		OutcomePalestiniansPre|OutcomeIsraelisPre	OutcomeIsraelisPost|OutcomePalestiniansPost	40	High school degree	Female	$50,000-$74,999	Christianity	5	1	2	0	50	0	67	0	0.25	0	0.5	0
I AGREE to participate	A	50	50	A	50	50	E	Medium impact	38	High school degree	Female	No Religion	7	Agree	Neither agree nor disagree	Strongly agree	Agree	$75,000-$99,999	Republicans	A	50	50	A	50	50	Civilians on both sides suffer which should motivate peace efforts	Yes	No	No		OutcomePalestiniansPre|OutcomeIsraelisPre	OutcomeIsraelisPost|OutcomePalestiniansPost	38	High school degree	Female	$75,000-$99,999	No Religion	7	1	1	50	50	50	50	0	0	0.5	0.5	0.5
I AGREE to participate	A	82	92	A	81	92	E	No impact	52	High school degree	Female	Christianity	5	Agree	Agree	Strongly agree	Strongly agree	$100,000-$149,999	Republicans	A	82	92	A	81	90	Civilians on both sides suffer which should motivate peace efforts	Yes	No	No		OutcomeIsraelisPre|OutcomePalestiniansPre	OutcomeIsraelisPost|OutcomePalestiniansPost	52	High school degree	Female	$100,000-$149,999	Christianity	5	1	1	81	82	92	92	0	0	0.81	0.82	0.92
I AGREE to participate	B	60	60	A	50	10	C	Strong impact	64	Master's degree	Male	No Religion	3	Neither agree nor disagree	Agree	Strongly agree	Neither agree nor disagree	$50,000-$74,999	Democrats	C	60	70	A	10	0	Civilians on both sides suffer which should motivate peace efforts	Yes	No	No		OutcomePalestiniansPre|OutcomeIsraelisPre	OutcomePalestiniansPost|OutcomeIsraelisPost	64	Master's degree	Male	$50,000-$74,999	No Religion	3	1	2	50	60	10	60	0	0.25	0.5	0.6	0.1
I AGREE to participate	B	50	59	C	66	80	D	Extreme impact	67	Master's degree	Female	Christianity	2	Neither agree nor disagree	Agree	Strongly agree	Strongly agree	$50,000-$74,999	Democrats	C	76	75	C	80	81	Civilians on both sides suffer which should motivate peace efforts	Yes	No	No		OutcomePalestiniansPre|OutcomeIsraelisPre	OutcomeIsraelisPost|OutcomePalestiniansPost	67	Master's degree	Female	$50,000-$74,999	Christianity	2	3	2	66	50	80	59	0.5	0.25	0.66	0.5	0.8
I AGREE to participate	A	65	70	A	70	80	E	Little impact	37	Bachelor's degree	Male	Christianity	6	Neither agree nor disagree	Agree	Strongly agree	Strongly agree	$150,000 or more	Democrats	A	65	70	A	80	70	Civilians on both sides suffer which should motivate peace efforts	Yes	No	No		OutcomeIsraelisPre|OutcomePalestiniansPre	OutcomePalestiniansPost|OutcomeIsraelisPost	37	Bachelor's degree	Male	$150,000 or more	Christianity	6	1	1	70	65	80	70	0	0	0.7	0.65	0.8
I AGREE to participate	A	23	34	A	50	79	D	Medium impact	50	Bachelor's degree	Female	Christianity	6	Neither agree nor disagree	Agree	Strongly agree	Strongly agree	$150,000 or more	Republicans	B	26	34	B	51	70	Civilians on both sides suffer which should motivate peace efforts	Yes	No	No		OutcomeIsraelisPre|OutcomePalestiniansPre	OutcomePalestiniansPost|OutcomeIsraelisPost	50	Bachelor's degree	Female	$150,000 or more	Christianity	6	1	1	50	23	79	34	0	0	0.5	0.23	0.79
I AGREE to participate	E	80	89	C	52	69	E	Strong impact	63	Bachelor's degree	Male	My religious and spiritual beliefs are hard to classify	1	Strongly disagree	Strongly disagree	Strongly agree	Strongly agree	$75,000-$99,999	Democrats	E	78	85	C	56	65	Civilians on both sides suffer which should motivate peace efforts	Yes	No	No		OutcomeIsraelisPre|OutcomePalestiniansPre	OutcomePalestiniansPost|OutcomeIsraelisPost	63	Bachelor's degree	Male	$75,000-$99,999	My religious and spiritual beliefs are hard to classify	1	3	5	52	80	69	89	0.5	1	0.52	0.8	0.69
I AGREE to participate	B	50	30	B	50	30	C	Medium impact	28	High school degree	Male	No Religion	2	Agree	Disagree	Strongly agree	Strongly agree	$50,000-$74,999	Democrats	B	50	30	B	50	30	Civilians on both sides suffer which should motivate peace efforts	Yes	No	No		OutcomeIsraelisPre|OutcomePalestiniansPre	OutcomePalestiniansPost|OutcomeIsraelisPost	28	High school degree	Male	$50,000-$74,999	No Religion	2	2	2	50	50	30	30	0.25	0.25	0.5	0.5	0.3
I AGREE to participate	D	59	63	B	12	25	E	Medium impact	41	Bachelor's degree	Male	Christianity	7	Agree	Agree	Strongly agree	Agree	$100,000-$149,999	Democrats	E	84	79	C	35	29	Civilians on both sides suffer which should motivate peace efforts	Yes	No	No		OutcomePalestiniansPre|OutcomeIsraelisPre	OutcomePalestiniansPost|OutcomeIsraelisPost	41	Bachelor's degree	Male	$100,000-$149,999	Christianity	7	2	4	12	59	25	63	0.25	0.75	0.12	0.59	0.25
I AGREE to participate	B	52	100	B	51	100	E	Little impact	38	Master's degree	Male	Christianity	5	Neither agree nor disagree	Strongly agree	Strongly agree	Strongly agree	$100,000-$149,999	Republicans	B	53	99	B	52	100	Civilians on both sides suffer which should motivate peace efforts	Yes	No	No		OutcomeIsraelisPre|OutcomePalestiniansPre	OutcomeIsraelisPost|OutcomePalestiniansPost	38	Master's degree	Male	$100,000-$149,999	Christianity	5	2	2	51	52	100	100	0.25	0.25	0.51	0.52	1
I AGREE to participate	C	50	51	C	49	47	D	No impact	48	Bachelor's degree	Male	Christianity	1	Agree	Strongly agree	Strongly agree	Strongly agree	$100,000-$149,999	Democrats	C	50	71	D	51	50	Civilians on both sides suffer which should motivate peace efforts	Yes	No	No		OutcomePalestiniansPre|OutcomeIsraelisPre	OutcomePalestiniansPost|OutcomeIsraelisPost	48	Bachelor's degree	Male	$100,000-$149,999	Christianity	1	3	3	49	50	47	51	0.5	0.5	0.49	0.5	0.47
I AGREE to participate	B	50	49	B	50	50	D	Medium impact	34	Bachelor's degree	Male	No Religion	3	Neither agree nor disagree	Agree	Strongly agree	Strongly agree	$100,000-$149,999	Democrats	B	50	51	B	50	50	Civilians on both sides suffer which should motivate peace efforts	Yes	No	No		OutcomePalestiniansPre|OutcomeIsraelisPre	OutcomePalestiniansPost|OutcomeIsraelisPost	34	Bachelor's degree	Male	$100,000-$149,999	No Religion	3	2	2	50	50	50	49	0.25	0.25	0.5	0.5	0.5
I AGREE to participate	A	50	100	A	50	100	C	Strong impact	28	Master's degree	Female	No Religion	2	Agree	Neither agree nor disagree	Strongly agree	Strongly agree	$100,000-$149,999	Democrats	A	50	100	A	50	100	Civilians on both sides suffer which should motivate peace efforts	Yes	No	No		OutcomePalestiniansPre|OutcomeIsraelisPre	OutcomeIsraelisPost|OutcomePalestiniansPost	28	Master's degree	Female	$100,000-$149,999	No Religion	2	1	1	50	50	100	100	0	0	0.5	0.5	1
I AGREE to participate	A	14	13	B	31	24	C	Little impact	44	Bachelor's degree	Female	Christianity	9	Strongly disagree	Agree	Strongly agree	Strongly agree	$25,000-$49,999	Republicans	B	15	5	B	15	11	Civilians on both sides suffer which should motivate peace efforts	Yes	No	No		OutcomePalestiniansPre|OutcomeIsraelisPre	OutcomeIsraelisPost|OutcomePalestiniansPost	44	Bachelor's degree	Female	$25,000-$49,999	Christianity	9	2	1	31	14	24	13	0.25	0	0.31	0.14	0.24
I AGREE to participate	A	60	60	A	70	70	E	Little impact	34	Bachelor's degree	Female	Christianity	5	Agree	Agree	Strongly agree	Strongly agree	$50,000-$74,999	Democrats	B	60	60	B	60	60	Civilians on both sides suffer which should motivate peace efforts	Yes	No	No		OutcomePalestiniansPre|OutcomeIsraelisPre	OutcomePalestiniansPost|OutcomeIsraelisPost	34	Bachelor's degree	Female	$50,000-$74,999	Christianity	5	1	1	70	60	70	60	0	0	0.7	0.6	0.7
I AGREE to participate	A	1	1	B	61	80	C	Little impact	52	High school degree	Female	Christianity	9	Neither agree nor disagree	Agree	Strongly agree	Strongly agree	$25,000-$49,999	Democrats	A	1	10	D	81	81	Civilians on both sides suffer which should motivate peace efforts	Yes	No	No		OutcomeIsraelisPre|OutcomePalestiniansPre	OutcomePalestiniansPost|OutcomeIsraelisPost	52	High school degree	Female	$25,000-$49,999	Christianity	9	2	1	61	1	80	1	0.25	0	0.61	0.01	0.8
I AGREE to participate	B	50	65	B	48	57	D	Little impact	26	Master's degree	Female	No Religion	3	Agree	Agree	Strongly agree	Strongly agree	$50,000-$74,999	Democrats	B	46	42	B	51	61	Civilians on both sides suffer which should motivate peace efforts	Yes	No	No		OutcomePalestiniansPre|OutcomeIsraelisPre	OutcomePalestiniansPost|OutcomeIsraelisPost	26	Master's degree	Female	$50,000-$74,999	No Religion	3	2	2	48	50	57	65	0.25	0.25	0.48	0.5	0.57
I AGREE to participate	A	70	71	B	70	71	D	Medium impact	60	More than master's degree	Female	My religious and spiritual beliefs are hard to classify	3	Neither agree nor disagree	Disagree	Strongly agree	Strongly agree	$150,000 or more	Democrats	A	70	71	B	70	71	Civilians on both sides suffer which should motivate peace efforts	Yes	No	No		OutcomePalestiniansPre|OutcomeIsraelisPre	OutcomePalestiniansPost|OutcomeIsraelisPost	60	More than master's degree	Female	$150,000 or more	My religious and spiritual beliefs are hard to classify	3	2	1	70	70	71	71	0.25	0	0.7	0.7	0.71
I AGREE to participate	A	30	80	A	30	80	E	Strong impact	56	High school degree	Female	Other religion	5	Agree	Agree	Strongly agree	Strongly agree	$75,000-$99,999	No party	A	31	70	A	20	80	Civilians on both sides suffer which should motivate peace efforts	Yes	No	No		OutcomePalestiniansPre|OutcomeIsraelisPre	OutcomePalestiniansPost|OutcomeIsraelisPost	56	High school degree	Female	$75,000-$99,999	Other religion	5	1	1	30	30	80	80	0	0	0.3	0.3	0.8
I AGREE to participate	A	15	0	A	15	0	E	Little impact	49	High school degree	Female	No Religion	4	Strongly agree	Strongly agree	Strongly agree	Strongly agree	$25,000-$49,999	Democrats	B	15	0	B	15	0	Civilians on both sides suffer which should motivate peace efforts	Yes	No	No		OutcomePalestiniansPre|OutcomeIsraelisPre	OutcomePalestiniansPost|OutcomeIsraelisPost	49	High school degree	Female	$25,000-$49,999	No Religion	4	1	1	15	15	0	0	0	0	0.15	0.15	0
I AGREE to participate	A	52	53	A	53	55	C	No impact	48	Master's degree	Female	No Religion	5	Neither agree nor disagree	Agree	Strongly agree	Agree	$25,000-$49,999	No party	A	52	52	A	52	52	Civilians on both sides suffer which should motivate peace efforts	Yes	No	No		OutcomeIsraelisPre|OutcomePalestiniansPre	OutcomeIsraelisPost|OutcomePalestiniansPost	48	Master's degree	Female	$25,000-$49,999	No Religion	5	1	1	53	52	55	53	0	0	0.53	0.52	0.55
I AGREE to participate	B	78	90	B	81	90	D	Medium impact	45	High school degree	Female	No Religion	1	Disagree	Strongly disagree	Strongly agree	Strongly agree	$50,000-$74,999	Democrats	C	85	96	C	86	96	Civilians on both sides suffer which should motivate peace efforts	Yes	No	No		OutcomeIsraelisPre|OutcomePalestiniansPre	OutcomePalestiniansPost|OutcomeIsraelisPost	45	High school degree	Female	$50,000-$74,999	No Religion	1	2	2	81	78	90	90	0.25	0.25	0.81	0.78	0.9
I AGREE to participate	A	4	15	C	67	72	E	Little impact	58	Bachelor's degree	Female	Christianity	8	Disagree	Agree	Strongly agree	Strongly agree	$75,000-$99,999	Republicans	A	4	12	C	72	86	Civilians on both sides suffer which should motivate peace efforts	Yes	No	No		OutcomePalestiniansPre|OutcomeIsraelisPre	OutcomePalestiniansPost|OutcomeIsraelisPost	58	Bachelor's degree	Female	$75,000-$99,999	Christianity	8	3	1	67	4	72	15	0.5	0	0.67	0.04	0.72
I AGREE to participate	A	19	45	A	20	46	E	No impact	57	High school degree	Male	Christianity	8	Agree	Strongly agree	Strongly agree	Strongly agree	Less than $25,000	Republicans	A	15	46	A	18	45	Civilians on both sides suffer which should motivate peace efforts	Yes	No	No		OutcomePalestiniansPre|OutcomeIsraelisPre	OutcomeIsraelisPost|OutcomePalestiniansPost	57	High school degree	Male	Less than $25,000	Christianity	8	1	1	20	19	46	45	0	0	0.2	0.19	0.46
I AGREE to participate	B	80	100	A	52	63	C	Strong impact	26	Bachelor's degree	Female	My religious and spiritual beliefs are hard to classify	1	Agree	Disagree	Strongly agree	Agree	$50,000-$74,999	Democrats	B	79	100	A	45	66	Civilians on both sides suffer which should motivate peace efforts	Yes	No	No		OutcomePalestiniansPre|OutcomeIsraelisPre	OutcomePalestiniansPost|OutcomeIsraelisPost	26	Bachelor's degree	Female	$50,000-$74,999	My religious and spiritual beliefs are hard to classify	1	1	2	52	80	63	100	0	0.25	0.52	0.8	0.63
I AGREE to participate	B	54	67	C	71	76	D	Little impact	47	High school degree	Male	Christianity	9	Agree	Agree	Strongly agree	Strongly agree	$50,000-$74,999	Republicans	B	61	65	C	70	75	Civilians on both sides suffer which should motivate peace efforts	Yes	No	No		OutcomePalestiniansPre|OutcomeIsraelisPre	OutcomePalestiniansPost|OutcomeIsraelisPost	47	High school degree	Male	$50,000-$74,999	Christianity	9	3	2	71	54	76	67	0.5	0.25	0.71	0.54	0.76
I AGREE to participate	A	21	39	C	57	65	E	Little impact	48	High school degree	Female	No Religion	1	Strongly agree	Strongly agree	Strongly agree	Strongly agree	$25,000-$49,999	Democrats	C	61	87	C	65	65	Civilians on both sides suffer which should motivate peace efforts	Yes	No	No		OutcomePalestiniansPre|OutcomeIsraelisPre	OutcomePalestiniansPost|OutcomeIsraelisPost	48	High school degree	Female	$25,000-$49,999	No Religion	1	3	1	57	21	65	39	0.5	0	0.57	0.21	0.65
I AGREE to participate	C	51	100	C	50	100	E	Medium impact	48	High school degree	Female	Christianity	8	Agree	Agree	Strongly agree	Strongly agree	$25,000-$49,999	Democrats	C	49	50	C	52	48	Civilians on both sides suffer which should motivate peace efforts	Yes	No	No		OutcomePalestiniansPre|OutcomeIsraelisPre	OutcomeIsraelisPost|OutcomePalestiniansPost	48	High school degree	Female	$25,000-$49,999	Christianity	8	3	3	50	51	100	100	0.5	0.5	0.5	0.51	1
I AGREE to participate	A	65	60	A	60	60	E	Medium impact	33	Master's degree	Female	Christianity	3	Agree	Neither agree nor disagree	Strongly agree	Strongly agree	$150,000 or more	Democrats	B	60	60	B	60	61	Civilians on both sides suffer which should motivate peace efforts	Yes	No	No		OutcomePalestiniansPre|OutcomeIsraelisPre	OutcomeIsraelisPost|OutcomePalestiniansPost	33	Master's degree	Female	$150,000 or more	Christianity	3	1	1	60	65	60	60	0	0	0.6	0.65	0.6
I AGREE to participate	B	50	50	B	50	50	E	Medium impact	31	High school degree	Male	No Religion	1	Disagree	Neither agree nor disagree	Strongly agree	Strongly agree	Less than $25,000	Democrats	B	50	50	B	50	50	Civilians on both sides suffer which should motivate peace efforts	Yes	No	No		OutcomeIsraelisPre|OutcomePalestiniansPre	OutcomeIsraelisPost|OutcomePalestiniansPost	31	High school degree	Male	Less than $25,000	No Religion	1	2	2	50	50	50	50	0.25	0.25	0.5	0.5	0.5
I AGREE to participate	C	50	50	C	50	50	D	Medium impact	36	Master's degree	Female	Christianity	5	Agree	Neither agree nor disagree	Strongly agree	Agree	$100,000-$149,999	No party	C	50	50	C	50	50	Civilians on both sides suffer which should motivate peace efforts	Yes	No	No		OutcomePalestiniansPre|OutcomeIsraelisPre	OutcomeIsraelisPost|OutcomePalestiniansPost	36	Master's degree	Female	$100,000-$149,999	Christianity	5	3	3	50	50	50	50	0.5	0.5	0.5	0.5	0.5
I AGREE to participate	A	50	50	A	50	81	E	No impact	48	High school degree	Male	Christianity	5	Strongly disagree	Neither agree nor disagree	Strongly agree	Strongly agree	Less than $25,000	Democrats	A	50	50	A	50	69	Civilians on both sides suffer which should motivate peace efforts	Yes	No	No		OutcomeIsraelisPre|OutcomePalestiniansPre	OutcomePalestiniansPost|OutcomeIsraelisPost	48	High school degree	Male	Less than $25,000	Christianity	5	1	1	50	50	81	50	0	0	0.5	0.5	0.81
I AGREE to participate	A	30	31	A	49	53	E	Little impact	61	Bachelor's degree	Female	Christianity	6	Agree	Agree	Strongly agree	Strongly agree	$50,000-$74,999	Republicans	C	60	60	B	41	43	Civilians on both sides suffer which should motivate peace efforts	Yes	No	No		OutcomePalestiniansPre|OutcomeIsraelisPre	OutcomeIsraelisPost|OutcomePalestiniansPost	61	Bachelor's degree	Female	$50,000-$74,999	Christianity	6	1	1	49	30	53	31	0	0	0.49	0.3	0.53
I AGREE to participate	A	50	50	A	50	50	E	Little impact	30	Bachelor's degree	Male	No Religion	5	Strongly disagree	Strongly disagree	Strongly agree	Strongly agree	$50,000-$74,999	No party	A	50	50	A	50	50	Civilians on both sides suffer which should motivate peace efforts	Yes	No	No		OutcomeIsraelisPre|OutcomePalestiniansPre	OutcomePalestiniansPost|OutcomeIsraelisPost	30	Bachelor's degree	Male	$50,000-$74,999	No Religion	5	1	1	50	50	50	50	0	0	0.5	0.5	0.5
I AGREE to participate	A	70	52	B	84	70	E	Medium impact	55	High school degree	Female	Christianity	2	Agree	Disagree	Strongly agree	Strongly agree	$50,000-$74,999	Democrats	C	76	73	C	80	78	Civilians on both sides suffer which should motivate peace efforts	Yes	No	No		OutcomeIsraelisPre|OutcomePalestiniansPre	OutcomePalestiniansPost|OutcomeIsraelisPost	55	High school degree	Female	$50,000-$74,999	Christianity	2	2	1	84	70	70	52	0.25	0	0.84	0.7	0.7
I AGREE to participate	A	50	70	A	50	70	D	No impact	56	Master's degree	Female	Christianity	5	Agree	Agree	Strongly agree	Strongly agree	$25,000-$49,999	Democrats	B	50	70	B	50	70	Civilians on both sides suffer which should motivate peace efforts	Yes	No	No		OutcomeIsraelisPre|OutcomePalestiniansPre	OutcomePalestiniansPost|OutcomeIsraelisPost	56	Master's degree	Female	$25,000-$49,999	Christianity	5	1	1	50	50	70	70	0	0	0.5	0.5	0.7
I AGREE to participate	A	4	10	A	0	2	E	Little impact	38	Bachelor's degree	Female	Christianity	5	Disagree	Agree	Strongly agree	Strongly agree	$150,000 or more	Democrats	A	5	6	A	0	0	Civilians on both sides suffer which should motivate peace efforts	Yes	No	No		OutcomePalestiniansPre|OutcomeIsraelisPre	OutcomePalestiniansPost|OutcomeIsraelisPost	38	Bachelor's degree	Female	$150,000 or more	Christianity	5	1	1	0	4	2	10	0	0	0	0.04	0.02
I AGREE to participate	D	60	84	C	63	77	C	Extreme impact	25	Bachelor's degree	Male	Christianity	7	Agree	Strongly agree	Strongly agree	Strongly agree	$100,000-$149,999	Democrats	C	58	71	D	31	79	Civilians on both sides suffer which should motivate peace efforts	Yes	No	No		OutcomeIsraelisPre|OutcomePalestiniansPre	OutcomePalestiniansPost|OutcomeIsraelisPost	25	Bachelor's degree	Male	$100,000-$149,999	Christianity	7	3	4	63	60	77	84	0.5	0.75	0.63	0.6	0.77
I AGREE to participate	A	70	81	A	80	80	E	Medium impact	30	Bachelor's degree	Female	Christianity	5	Neither agree nor disagree	Agree	Strongly agree	Strongly agree	$75,000-$99,999	Democrats	B	80	82	B	85	77	Civilians on both sides suffer which should motivate peace efforts	Yes	No	No		OutcomePalestiniansPre|OutcomeIsraelisPre	OutcomeIsraelisPost|OutcomePalestiniansPost	30	Bachelor's degree	Female	$75,000-$99,999	Christianity	5	1	1	80	70	80	81	0	0	0.8	0.7	0.8
I AGREE to participate	A	60	50	A	75	50	E	No impact	60	High school degree	Male	No Religion	8	Agree	Strongly agree	Strongly agree	Strongly agree	$75,000-$99,999	Republicans	A	60	50	A	70	50	Civilians on both sides suffer which should motivate peace efforts	Yes	No	No		OutcomePalestiniansPre|OutcomeIsraelisPre	OutcomePalestiniansPost|OutcomeIsraelisPost	60	High school degree	Male	$75,000-$99,999	No Religion	8	1	1	75	60	50	50	0	0	0.75	0.6	0.5
I AGREE to participate	A	75	92	B	77	91	D	Medium impact	33	Bachelor's degree	Male	No Religion	1	Strongly agree	Strongly disagree	Strongly agree	Strongly agree	$50,000-$74,999	Democrats	A	90	91	B	92	92	Civilians on both sides suffer which should motivate peace efforts	Yes	No	No		OutcomePalestiniansPre|OutcomeIsraelisPre	OutcomePalestiniansPost|OutcomeIsraelisPost	33	Bachelor's degree	Male	$50,000-$74,999	No Religion	1	2	1	77	75	91	92	0.25	0	0.77	0.75	0.91
I AGREE to participate	B	50	17	C	41	24	E	No impact	71	Bachelor's degree	Male	Christianity	2	Agree	Agree	Strongly agree	Agree	$75,000-$99,999	Democrats	A	29	20	B	33	25	Civilians on both sides suffer which should motivate peace efforts	Yes	No	No		OutcomePalestiniansPre|OutcomeIsraelisPre	OutcomePalestiniansPost|OutcomeIsraelisPost	71	Bachelor's degree	Male	$75,000-$99,999	Christianity	2	3	2	41	50	24	17	0.5	0.25	0.41	0.5	0.24
I AGREE to participate	B	60	80	B	60	80	E	Little impact	22	High school degree	Male	Christianity	5	Agree	Disagree	Strongly agree	Strongly agree	$100,000-$149,999	Other party	C	72	86	C	49	74	Civilians on both sides suffer which should motivate peace efforts	Yes	No	No		OutcomeIsraelisPre|OutcomePalestiniansPre	OutcomeIsraelisPost|OutcomePalestiniansPost	22	High school degree	Male	$100,000-$149,999	Christianity	5	2	2	60	60	80	80	0.25	0.25	0.6	0.6	0.8
I AGREE to participate	B	28	35	D	53	72	E	Medium impact	33	Master's degree	Male	My religious and spiritual beliefs are hard to classify	7	Agree	Neither agree nor disagree	Strongly agree	Strongly agree	$50,000-$74,999	Republicans	B	32	42	D	68	77	Civilians on both sides suffer which should motivate peace efforts	Yes	No	No		OutcomeIsraelisPre|OutcomePalestiniansPre	OutcomePalestiniansPost|OutcomeIsraelisPost	33	Master's degree	Male	$50,000-$74,999	My religious and spiritual beliefs are hard to classify	7	4	2	53	28	72	35	0.75	0.25	0.53	0.28	0.72
I AGREE to participate	A	0	0	E	81	100	E	Little impact	47	High school degree	Male	Christianity	10	Strongly agree	Strongly agree	Strongly agree	Strongly agree	$25,000-$49,999	Republicans	A	1	1	B	51	81	Civilians on both sides suffer which should motivate peace efforts	Yes	No	No		OutcomePalestiniansPre|OutcomeIsraelisPre	OutcomeIsraelisPost|OutcomePalestiniansPost	47	High school degree	Male	$25,000-$49,999	Christianity	10	5	1	81	0	100	0	1	0	0.81	0	1
I AGREE to participate	B	53	56	B	53	57	E	Little impact	44	Master's degree	Male	Christianity	3	Agree	Agree	Strongly agree	Strongly agree	$25,000-$49,999	Democrats	B	54	53	B	55	55	Civilians on both sides suffer which should motivate peace efforts	Yes	No	No		OutcomeIsraelisPre|OutcomePalestiniansPre	OutcomePalestiniansPost|OutcomeIsraelisPost	44	Master's degree	Male	$25,000-$49,999	Christianity	3	2	2	53	53	57	56	0.25	0.25	0.53	0.53	0.57
I AGREE to participate	A	30	35	A	30	70	E	No impact	66	High school degree	Male	Christianity	2	Disagree	Strongly agree	Strongly agree	Strongly agree	$25,000-$49,999	Democrats	B	56	66	B	60	71	Civilians on both sides suffer which should motivate peace efforts	Yes	No	No		OutcomeIsraelisPre|OutcomePalestiniansPre	OutcomeIsraelisPost|OutcomePalestiniansPost	66	High school degree	Male	$25,000-$49,999	Christianity	2	1	1	30	30	70	35	0	0	0.3	0.3	0.7
I AGREE to participate	A	10	45	A	10	60	E	No impact	30	Master's degree	Male	Christianity	10	Agree	Agree	Strongly agree	Strongly agree	$100,000-$149,999	Republicans	A	9	30	A	10	75	Civilians on both sides suffer which should motivate peace efforts	Yes	No	No		OutcomeIsraelisPre|OutcomePalestiniansPre	OutcomeIsraelisPost|OutcomePalestiniansPost	30	Master's degree	Male	$100,000-$149,999	Christianity	10	1	1	10	10	60	45	0	0	0.1	0.1	0.6
I AGREE to participate	B	50	52	B	49	51	E	Medium impact	30	Bachelor's degree	Male	No Religion	3	Disagree	Neither agree nor disagree	Strongly agree	Strongly agree	$75,000-$99,999	Democrats	B	50	54	B	50	52	Civilians on both sides suffer which should motivate peace efforts	Yes	No	No		OutcomePalestiniansPre|OutcomeIsraelisPre	OutcomeIsraelisPost|OutcomePalestiniansPost	30	Bachelor's degree	Male	$75,000-$99,999	No Religion	3	2	2	49	50	51	52	0.25	0.25	0.49	0.5	0.51
I AGREE to participate	A	0	50	A	0	50	B	No impact	27	High school degree	Female	No Religion	4	Agree	Disagree	Strongly agree	Agree	$25,000-$49,999	Democrats	A	0	50	A	0	50	Civilians on both sides suffer which should motivate peace efforts	Yes	No	No		OutcomeIsraelisPre|OutcomePalestiniansPre	OutcomeIsraelisPost|OutcomePalestiniansPost	27	High school degree	Female	$25,000-$49,999	No Religion	4	1	1	0	0	50	50	0	0	0	0	0.5
I AGREE to participate	A	0	0	E	100	100	A	Medium impact	62	Bachelor's degree	Female	Christianity	10	Strongly disagree	Agree	Strongly agree	Neither agree nor disagree	$75,000-$99,999	Republicans	A	0	0	E	100	100	Civilians on both sides suffer which should motivate peace efforts	Yes	No	No		OutcomePalestiniansPre|OutcomeIsraelisPre	OutcomePalestiniansPost|OutcomeIsraelisPost	62	Bachelor's degree	Female	$75,000-$99,999	Christianity	10	5	1	100	0	100	0	1	0	1	0	1
I AGREE to participate	A	46	47	A	53	63	E	Medium impact	37	Bachelor's degree	Male	Christianity	4	Disagree	Agree	Strongly agree	Strongly agree	$50,000-$74,999	Democrats	A	51	54	A	52	56	Civilians on both sides suffer which should motivate peace efforts	Yes	No	No		OutcomePalestiniansPre|OutcomeIsraelisPre	OutcomePalestiniansPost|OutcomeIsraelisPost	37	Bachelor's degree	Male	$50,000-$74,999	Christianity	4	1	1	53	46	63	47	0	0	0.53	0.46	0.63
I AGREE to participate	A	74	75	A	79	77	E	Little impact	45	Bachelor's degree	Female	Christianity	6	Strongly disagree	Neither agree nor disagree	Strongly agree	Strongly agree	Less than $25,000	No party	A	77	74	A	77	74	Civilians on both sides suffer which should motivate peace efforts	Yes	No	No		OutcomePalestiniansPre|OutcomeIsraelisPre	OutcomeIsraelisPost|OutcomePalestiniansPost	45	Bachelor's degree	Female	Less than $25,000	Christianity	6	1	1	79	74	77	75	0	0	0.79	0.74	0.77
I AGREE to participate	C	51	50	B	40	50	E	No impact	32	High school degree	Male	No Religion	1	Strongly agree	Strongly agree	Strongly agree	Strongly agree	$25,000-$49,999	Democrats	D	50	70	B	40	30	Civilians on both sides suffer which should motivate peace efforts	Yes	No	No		OutcomePalestiniansPre|OutcomeIsraelisPre	OutcomeIsraelisPost|OutcomePalestiniansPost	32	High school degree	Male	$25,000-$49,999	No Religion	1	2	3	40	51	50	50	0.25	0.5	0.4	0.51	0.5
I AGREE to participate	A	12	50	A	13	50	C	No impact	54	High school degree	Female	My religious and spiritual beliefs are hard to classify	3	Strongly disagree	Disagree	Strongly agree	Strongly agree	$25,000-$49,999	Democrats	A	13	50	A	13	50	Civilians on both sides suffer which should motivate peace efforts	Yes	No	No		OutcomePalestiniansPre|OutcomeIsraelisPre	OutcomePalestiniansPost|OutcomeIsraelisPost	54	High school degree	Female	$25,000-$49,999	My religious and spiritual beliefs are hard to classify	3	1	1	13	12	50	50	0	0	0.13	0.12	0.5
I AGREE to participate	A	70	100	A	38	39	A	Strong impact	44	High school degree	Female	No Religion	1	Disagree	Agree	Strongly agree	Neither agree nor disagree	$50,000-$74,999	No party	A	71	71	A	40	39	Civilians on both sides suffer which should motivate peace efforts	Yes	No	No		OutcomePalestiniansPre|OutcomeIsraelisPre	OutcomePalestiniansPost|OutcomeIsraelisPost	44	High school degree	Female	$50,000-$74,999	No Religion	1	1	1	38	70	39	100	0	0	0.38	0.7	0.39
I AGREE to participate	A	49	51	A	49	50	D	No impact	30	High school degree	Male	No Religion	5	Disagree	Agree	Strongly agree	Strongly agree	$25,000-$49,999	Democrats	A	61	70	A	50	50	Civilians on both sides suffer which should motivate peace efforts	Yes	No	No		OutcomePalestiniansPre|OutcomeIsraelisPre	OutcomePalestiniansPost|OutcomeIsraelisPost	30	High school degree	Male	$25,000-$49,999	No Religion	5	1	1	49	49	50	51	0	0	0.49	0.49	0.5
I AGREE to participate	A	35	38	A	50	70	C	No impact	62	Bachelor's degree	Male	Christianity	7	Neither agree nor disagree	Strongly agree	Strongly agree	Strongly agree	$50,000-$74,999	Republicans	A	20	13	B	51	60	Civilians on both sides suffer which should motivate peace efforts	Yes	No	No		OutcomeIsraelisPre|OutcomePalestiniansPre	OutcomeIsraelisPost|OutcomePalestiniansPost	62	Bachelor's degree	Male	$50,000-$74,999	Christianity	7	1	1	50	35	70	38	0	0	0.5	0.35	0.7
I AGREE to participate	A	50	100	A	50	100	E	No impact	49	Less than high school degree	Male	Christianity	6	Disagree	Agree	Strongly agree	Strongly agree	$75,000-$99,999	Republicans	A	50	100	A	50	100	Civilians on both sides suffer which should motivate peace efforts	Yes	No	No		OutcomeIsraelisPre|OutcomePalestiniansPre	OutcomePalestiniansPost|OutcomeIsraelisPost	49	Less than high school degree	Male	$75,000-$99,999	Christianity	6	1	1	50	50	100	100	0	0	0.5	0.5	1
I AGREE to participate	A	60	75	A	60	76	E	Medium impact	60	Master's degree	Female	Christianity	7	Agree	Agree	Strongly agree	Strongly agree	$75,000-$99,999	Republicans	A	60	75	A	60	75	Civilians on both sides suffer which should motivate peace efforts	Yes	No	No		OutcomeIsraelisPre|OutcomePalestiniansPre	OutcomeIsraelisPost|OutcomePalestiniansPost	60	Master's degree	Female	$75,000-$99,999	Christianity	7	1	1	60	60	76	75	0	0	0.6	0.6	0.76
I AGREE to participate	A	100	80	A	100	80	E	No impact	59	High school degree	Female	No Religion	6	Agree	Strongly agree	Strongly agree	Strongly agree	$100,000-$149,999	Republicans	A	100	80	A	100	80	Civilians on both sides suffer which should motivate peace efforts	Yes	No	No		OutcomeIsraelisPre|OutcomePalestiniansPre	OutcomeIsraelisPost|OutcomePalestiniansPost	59	High school degree	Female	$100,000-$149,999	No Religion	6	1	1	100	100	80	80	0	0	1	1	0.8
I AGREE to participate	C	50	50	B	0	50	C	No impact	28	Bachelor's degree	Male	No Religion	4	Strongly disagree	Neither agree nor disagree	Strongly agree	Agree	$50,000-$74,999	Democrats	B	0	50	B	0	50	Civilians on both sides suffer which should motivate peace efforts	Yes	No	No		OutcomePalestiniansPre|OutcomeIsraelisPre	OutcomePalestiniansPost|OutcomeIsraelisPost	28	Bachelor's degree	Male	$50,000-$74,999	No Religion	4	2	3	0	50	50	50	0.25	0.5	0	0.5	0.5
I AGREE to participate	C	36	31	D	30	36	E	Strong impact	38	High school degree	Male	Other religion	1	Strongly disagree	Strongly agree	Strongly agree	Strongly disagree	$50,000-$74,999	Democrats	E	50	52	E	52	57	Civilians on both sides suffer which should motivate peace efforts	Yes	No	No		OutcomePalestiniansPre|OutcomeIsraelisPre	OutcomePalestiniansPost|OutcomeIsraelisPost	38	High school degree	Male	$50,000-$74,999	Other religion	1	4	3	30	36	36	31	0.75	0.5	0.3	0.36	0.36
I AGREE to participate	A	50	75	C	50	75	E	Little impact	39	High school degree	Female	Christianity	6	Disagree	Agree	Strongly agree	Strongly agree	$150,000 or more	Other party	A	50	75	C	50	75	Civilians on both sides suffer which should motivate peace efforts	Yes	No	No		OutcomePalestiniansPre|OutcomeIsraelisPre	OutcomePalestiniansPost|OutcomeIsraelisPost	39	High school degree	Female	$150,000 or more	Christianity	6	3	1	50	50	75	75	0.5	0	0.5	0.5	0.75
I AGREE to participate	C	77	71	B	63	56	D	Little impact	36	High school degree	Male	No Religion	4	Disagree	Disagree	Strongly agree	Agree	$100,000-$149,999	Democrats	D	71	79	C	73	70	Civilians on both sides suffer which should motivate peace efforts	Yes	No	No		OutcomePalestiniansPre|OutcomeIsraelisPre	OutcomeIsraelisPost|OutcomePalestiniansPost	36	High school degree	Male	$100,000-$149,999	No Religion	4	2	3	63	77	56	71	0.25	0.5	0.63	0.77	0.56
I AGREE to participate	A	40	40	A	50	75	E	Little impact	33	High school degree	Male	No Religion	3	Agree	Agree	Strongly agree	Strongly agree	$25,000-$49,999	Democrats	A	40	40	A	50	70	Civilians on both sides suffer which should motivate peace efforts	Yes	No	No		OutcomeIsraelisPre|OutcomePalestiniansPre	OutcomeIsraelisPost|OutcomePalestiniansPost	33	High school degree	Male	$25,000-$49,999	No Religion	3	1	1	50	40	75	40	0	0	0.5	0.4	0.75
I AGREE to participate	A	50	66	C	70	84	D	Little impact	67	High school degree	Male	Christianity	8	Neither agree nor disagree	Agree	Strongly agree	Strongly agree	$25,000-$49,999	Republicans	B	50	56	D	73	82	Civilians on both sides suffer which should motivate peace efforts	Yes	No	No		OutcomeIsraelisPre|OutcomePalestiniansPre	OutcomePalestiniansPost|OutcomeIsraelisPost	67	High school degree	Male	$25,000-$49,999	Christianity	8	3	1	70	50	84	66	0.5	0	0.7	0.5	0.84
I AGREE to participate	B	72	59	A	50	36	D	Little impact	36	High school degree	Male	No Religion	4	Disagree	Strongly disagree	Strongly agree	Agree	$50,000-$74,999	Democrats	B	67	46	A	50	36	Civilians on both sides suffer which should motivate peace efforts	Yes	No	No		OutcomeIsraelisPre|OutcomePalestiniansPre	OutcomeIsraelisPost|OutcomePalestiniansPost	36	High school degree	Male	$50,000-$74,999	No Religion	4	1	2	50	72	36	59	0	0.25	0.5	0.72	0.36
I AGREE to participate	D	75	95	A	25	0	E	Strong impact	36	High school degree	Male	No Religion	4	Strongly disagree	Agree	Strongly agree	Strongly agree	$50,000-$74,999	Democrats	D	75	95	B	30	15	Civilians on both sides suffer which should motivate peace efforts	Yes	No	No		OutcomePalestiniansPre|OutcomeIsraelisPre	OutcomePalestiniansPost|OutcomeIsraelisPost	36	High school degree	Male	$50,000-$74,999	No Religion	4	1	4	25	75	0	95	0	0.75	0.25	0.75	0
I AGREE to participate	A	15	39	B	25	46	D	Little impact	29	Bachelor's degree	Male	Christianity	1	Disagree	Agree	Strongly agree	Neither agree nor disagree	$75,000-$99,999	Democrats	B	48	69	C	33	55	Civilians on both sides suffer which should motivate peace efforts	Yes	No	No		OutcomePalestiniansPre|OutcomeIsraelisPre	OutcomePalestiniansPost|OutcomeIsraelisPost	29	Bachelor's degree	Male	$75,000-$99,999	Christianity	1	2	1	25	15	46	39	0.25	0	0.25	0.15	0.46
I AGREE to participate	A	1	1	B	54	70	E	No impact	28	Master's degree	Male	Christianity	10	Disagree	Agree	Strongly agree	Strongly agree	$75,000-$99,999	Republicans	A	1	1	C	55	66	Civilians on both sides suffer which should motivate peace efforts	Yes	No	No		OutcomeIsraelisPre|OutcomePalestiniansPre	OutcomePalestiniansPost|OutcomeIsraelisPost	28	Master's degree	Male	$75,000-$99,999	Christianity	10	2	1	54	1	70	1	0.25	0	0.54	0.01	0.7
I AGREE to participate	B	72	87	B	68	71	E	Little impact	53	Bachelor's degree	Male	No Religion	2	Agree	Neither agree nor disagree	Strongly agree	Strongly agree	$150,000 or more	Democrats	B	72	73	B	75	82	Civilians on both sides suffer which should motivate peace efforts	Yes	No	No		OutcomePalestiniansPre|OutcomeIsraelisPre	OutcomeIsraelisPost|OutcomePalestiniansPost	53	Bachelor's degree	Male	$150,000 or more	No Religion	2	2	2	68	72	71	87	0.25	0.25	0.68	0.72	0.71
I AGREE to participate	A	1	2	A	1	1	A	Little impact	39	High school degree	Female	Christianity	7	Disagree	Agree	Strongly agree	Strongly agree	$75,000-$99,999	Republicans	A	1	1	A	1	1	Civilians on both sides suffer which should motivate peace efforts	Yes	No	No		OutcomeIsraelisPre|OutcomePalestiniansPre	OutcomeIsraelisPost|OutcomePalestiniansPost	39	High school degree	Female	$75,000-$99,999	Christianity	7	1	1	1	1	1	2	0	0	0.01	0.01	0.01
I AGREE to participate	A	19	22	A	50	51	C	No impact	66	Bachelor's degree	Female	Christianity	5	Disagree	Agree	Strongly agree	Agree	$50,000-$74,999	Other party	A	25	24	A	51	52	Civilians on both sides suffer which should motivate peace efforts	Yes	No	No		OutcomePalestiniansPre|OutcomeIsraelisPre	OutcomePalestiniansPost|OutcomeIsraelisPost	66	Bachelor's degree	Female	$50,000-$74,999	Christianity	5	1	1	50	19	51	22	0	0	0.5	0.19	0.51
I AGREE to participate	A	19	50	A	50	50	E	No impact	67	Master's degree	Female	Christianity	8	Neither agree nor disagree	Agree	Strongly agree	Strongly agree	$25,000-$49,999	Republicans	A	20	49	A	50	50	Civilians on both sides suffer which should motivate peace efforts	Yes	No	No		OutcomePalestiniansPre|OutcomeIsraelisPre	OutcomeIsraelisPost|OutcomePalestiniansPost	67	Master's degree	Female	$25,000-$49,999	Christianity	8	1	1	50	19	50	50	0	0	0.5	0.19	0.5
I AGREE to participate	B	70	70	B	70	71	E	Medium impact	55	More than master's degree	Female	Christianity	4	Agree	Disagree	Strongly agree	Strongly agree	$100,000-$149,999	Democrats	C	70	70	C	70	70	Civilians on both sides suffer which should motivate peace efforts	Yes	No	No		OutcomeIsraelisPre|OutcomePalestiniansPre	OutcomePalestiniansPost|OutcomeIsraelisPost	55	More than master's degree	Female	$100,000-$149,999	Christianity	4	2	2	70	70	71	70	0.25	0.25	0.7	0.7	0.71
I AGREE to participate	A	100	100	A	100	99	E	Little impact	59	High school degree	Female	No Religion	5	Agree	Agree	Strongly agree	Strongly agree	$25,000-$49,999	No party	C	100	100	C	100	99	Civilians on both sides suffer which should motivate peace efforts	Yes	No	No		OutcomeIsraelisPre|OutcomePalestiniansPre	OutcomeIsraelisPost|OutcomePalestiniansPost	59	High school degree	Female	$25,000-$49,999	No Religion	5	1	1	100	100	99	100	0	0	1	1	0.99
I AGREE to participate	A	1	0	A	1	1	E	Little impact	61	Bachelor's degree	Female	Christianity	1	Neither agree nor disagree	Neither agree nor disagree	Strongly agree	Strongly agree	$100,000-$149,999	Democrats	A	1	1	A	1	1	Civilians on both sides suffer which should motivate peace efforts	Yes	No	No		OutcomePalestiniansPre|OutcomeIsraelisPre	OutcomePalestiniansPost|OutcomeIsraelisPost	61	Bachelor's degree	Female	$100,000-$149,999	Christianity	1	1	1	1	1	1	0	0	0	0.01	0.01	0.01
I AGREE to participate	D	71	72	C	66	70	D	Medium impact	49	Bachelor's degree	Male	Christianity	4	Agree	Neither agree nor disagree	Strongly agree	Strongly agree	$50,000-$74,999	No party	D	68	73	C	61	65	Civilians on both sides suffer which should motivate peace efforts	Yes	No	No		OutcomeIsraelisPre|OutcomePalestiniansPre	OutcomeIsraelisPost|OutcomePalestiniansPost	49	Bachelor's degree	Male	$50,000-$74,999	Christianity	4	3	4	66	71	70	72	0.5	0.75	0.66	0.71	0.7
I AGREE to participate	B	19	18	D	61	62	E	Strong impact	50	Bachelor's degree	Female	Christianity	5	Agree	Strongly agree	Strongly agree	Strongly agree	$75,000-$99,999	Democrats	B	79	1	D	52	61	Civilians on both sides suffer which should motivate peace efforts	Yes	No	No		OutcomeIsraelisPre|OutcomePalestiniansPre	OutcomeIsraelisPost|OutcomePalestiniansPost	50	Bachelor's degree	Female	$75,000-$99,999	Christianity	5	4	2	61	19	62	18	0.75	0.25	0.61	0.19	0.62
I AGREE to participate	A	10	10	A	10	10	E	Little impact	36	High school degree	Female	Christianity	6	Agree	Agree	Strongly agree	Strongly agree	$50,000-$74,999	No party	A	20	10	A	25	10	Civilians on both sides suffer which should motivate peace efforts	Yes	No	No		OutcomeIsraelisPre|OutcomePalestiniansPre	OutcomeIsraelisPost|OutcomePalestiniansPost	36	High school degree	Female	$50,000-$74,999	Christianity	6	1	1	10	10	10	10	0	0	0.1	0.1	0.1
I AGREE to participate	A	44	47	A	51	53	D	No impact	42	Master's degree	Female	Christianity	9	Disagree	Strongly agree	Strongly agree	Strongly agree	$100,000-$149,999	Republicans	A	50	50	A	50	50	Civilians on both sides suffer which should motivate peace efforts	Yes	No	No		OutcomeIsraelisPre|OutcomePalestiniansPre	OutcomeIsraelisPost|OutcomePalestiniansPost	42	Master's degree	Female	$100,000-$149,999	Christianity	9	1	1	51	44	53	47	0	0	0.51	0.44	0.53
I AGREE to participate	B	50	50	B	50	50	D	Medium impact	26	High school degree	Male	My religious and spiritual beliefs are hard to classify	7	Agree	Agree	Strongly agree	Strongly agree	$50,000-$74,999	Republicans	B	50	50	B	50	50	Civilians on both sides suffer which should motivate peace efforts	Yes	No	No		OutcomeIsraelisPre|OutcomePalestiniansPre	OutcomeIsraelisPost|OutcomePalestiniansPost	26	High school degree	Male	$50,000-$74,999	My religious and spiritual beliefs are hard to classify	7	2	2	50	50	50	50	0.25	0.25	0.5	0.5	0.5
I AGREE to participate	A	50	51	A	50	51	E	No impact	29	Bachelor's degree	Female	No Religion	3	Agree	Agree	Strongly agree	Strongly agree	$50,000-$74,999	Democrats	B	50	51	B	50	51	Civilians on both sides suffer which should motivate peace efforts	Yes	No	No		OutcomeIsraelisPre|OutcomePalestiniansPre	OutcomePalestiniansPost|OutcomeIsraelisPost	29	Bachelor's degree	Female	$50,000-$74,999	No Religion	3	1	1	50	50	51	51	0	0	0.5	0.5	0.51
I AGREE to participate	A	70	70	A	75	75	B	No impact	48	High school degree	Female	Christianity	2	Strongly disagree	Neither agree nor disagree	Strongly agree	Neither agree nor disagree	Less than $25,000	Democrats	C	73	73	C	81	78	Civilians on both sides suffer which should motivate peace efforts	Yes	No	No		OutcomePalestiniansPre|OutcomeIsraelisPre	OutcomeIsraelisPost|OutcomePalestiniansPost	48	High school degree	Female	Less than $25,000	Christianity	2	1	1	75	70	75	70	0	0	0.75	0.7	0.75
I AGREE to participate	B	50	60	B	50	60	E	Medium impact	30	Master's degree	Male	No Religion	2	Disagree	Neither agree nor disagree	Strongly agree	Strongly agree	$50,000-$74,999	Democrats	B	50	60	B	50	60	Civilians on both sides suffer which should motivate peace efforts	Yes	No	No		OutcomePalestiniansPre|OutcomeIsraelisPre	OutcomePalestiniansPost|OutcomeIsraelisPost	30	Master's degree	Male	$50,000-$74,999	No Religion	2	2	2	50	50	60	60	0.25	0.25	0.5	0.5	0.6
I AGREE to participate	A	24	44	A	26	27	E	Strong impact	61	High school degree	Female	Christianity	6	Strongly agree	Strongly agree	Strongly agree	Strongly agree	$25,000-$49,999	Democrats	A	27	25	A	30	29	Civilians on both sides suffer which should motivate peace efforts	Yes	No	No		OutcomePalestiniansPre|OutcomeIsraelisPre	OutcomeIsraelisPost|OutcomePalestiniansPost	61	High school degree	Female	$25,000-$49,999	Christianity	6	1	1	26	24	27	44	0	0	0.26	0.24	0.27
I AGREE to participate	D	50	100	B	30	50	E	Medium impact	50	Bachelor's degree	Female	Christianity	2	Disagree	Neither agree nor disagree	Strongly agree	Strongly agree	$150,000 or more	Democrats	D	60	91	B	29	40	Civilians on both sides suffer which should motivate peace efforts	Yes	No	No		OutcomePalestiniansPre|OutcomeIsraelisPre	OutcomePalestiniansPost|OutcomeIsraelisPost	50	Bachelor's degree	Female	$150,000 or more	Christianity	2	2	4	30	50	50	100	0.25	0.75	0.3	0.5	0.5
I AGREE to participate	B	20	50	D	40	50	E	No impact	49	Bachelor's degree	Female	Christianity	9	Agree	Strongly agree	Strongly agree	Strongly agree	$100,000-$149,999	Republicans	B	19	20	D	30	50	Civilians on both sides suffer which should motivate peace efforts	Yes	No	No		OutcomeIsraelisPre|OutcomePalestiniansPre	OutcomeIsraelisPost|OutcomePalestiniansPost	49	Bachelor's degree	Female	$100,000-$149,999	Christianity	9	4	2	40	20	50	50	0.75	0.25	0.4	0.2	0.5
I AGREE to participate	C	50	89	C	52	78	D	Medium impact	58	Bachelor's degree	Female	No Religion	4	Neither agree nor disagree	Neither agree nor disagree	Strongly agree	Strongly agree	$50,000-$74,999	Democrats	C	50	80	C	50	80	Civilians on both sides suffer which should motivate peace efforts	Yes	No	No		OutcomePalestiniansPre|OutcomeIsraelisPre	OutcomePalestiniansPost|OutcomeIsraelisPost	58	Bachelor's degree	Female	$50,000-$74,999	No Religion	4	3	3	52	50	78	89	0.5	0.5	0.52	0.5	0.78
I AGREE to participate	D	60	43	D	49	58	D	Strong impact	25	Bachelor's degree	Male	No Religion	5	Agree	Agree	Strongly agree	Agree	$100,000-$149,999	Democrats	D	57	50	C	46	55	Civilians on both sides suffer which should motivate peace efforts	Yes	No	No		OutcomePalestiniansPre|OutcomeIsraelisPre	OutcomeIsraelisPost|OutcomePalestiniansPost	25	Bachelor's degree	Male	$100,000-$149,999	No Religion	5	4	4	49	60	58	43	0.75	0.75	0.49	0.6	0.58
I AGREE to participate	C	70	69	C	79	81	E	No impact	43	High school degree	Male	Christianity	10	Strongly disagree	Strongly agree	Strongly agree	Strongly agree	Less than $25,000	Republicans	C	71	71	D	85	86	Civilians on both sides suffer which should motivate peace efforts	Yes	No	No		OutcomePalestiniansPre|OutcomeIsraelisPre	OutcomeIsraelisPost|OutcomePalestiniansPost	43	High school degree	Male	Less than $25,000	Christianity	10	3	3	79	70	81	69	0.5	0.5	0.79	0.7	0.81
I AGREE to participate	B	80	91	B	69	79	D	Medium impact	28	Bachelor's degree	Female	Christianity	3	Disagree	Neither agree nor disagree	Strongly agree	Strongly agree	$25,000-$49,999	Democrats	B	74	86	B	61	72	Civilians on both sides suffer which should motivate peace efforts	Yes	No	No		OutcomePalestiniansPre|OutcomeIsraelisPre	OutcomeIsraelisPost|OutcomePalestiniansPost	28	Bachelor's degree	Female	$25,000-$49,999	Christianity	3	2	2	69	80	79	91	0.25	0.25	0.69	0.8	0.79
I AGREE to participate	B	30	60	B	40	68	D	No impact	48	Master's degree	Male	Christianity	9	Agree	Agree	Strongly agree	Strongly agree	$100,000-$149,999	Republicans	B	33	60	B	38	66	Civilians on both sides suffer which should motivate peace efforts	Yes	No	No		OutcomePalestiniansPre|OutcomeIsraelisPre	OutcomePalestiniansPost|OutcomeIsraelisPost	48	Master's degree	Male	$100,000-$149,999	Christianity	9	2	2	40	30	68	60	0.25	0.25	0.4	0.3	0.68
I AGREE to participate	A	100	100	A	100	100	E	Medium impact	38	High school degree	Female	My religious and spiritual beliefs are hard to classify	1	Disagree	Neither agree nor disagree	Strongly agree	Strongly agree	$25,000-$49,999	Democrats	C	100	100	C	100	100	Civilians on both sides suffer which should motivate peace efforts	Yes	No	No		OutcomeIsraelisPre|OutcomePalestiniansPre	OutcomePalestiniansPost|OutcomeIsraelisPost	38	High school degree	Female	$25,000-$49,999	My religious and spiritual beliefs are hard to classify	1	1	1	100	100	100	100	0	0	1	1	1
I AGREE to participate	A	40	60	A	26	49	D	Little impact	44	High school degree	Male	No Religion	5	Agree	Agree	Strongly agree	Agree	Less than $25,000	Democrats	A	40	50	A	39	49	Civilians on both sides suffer which should motivate peace efforts	Yes	No	No		OutcomePalestiniansPre|OutcomeIsraelisPre	OutcomeIsraelisPost|OutcomePalestiniansPost	44	High school degree	Male	Less than $25,000	No Religion	5	1	1	26	40	49	60	0	0	0.26	0.4	0.49
I AGREE to participate	A	100	100	A	100	100	E	No impact	42	Bachelor's degree	Female	No Religion	4	Disagree	Disagree	Strongly agree	Strongly agree	$25,000-$49,999	No party	A	100	100	A	100	100	Civilians on both sides suffer which should motivate peace efforts	Yes	No	No		OutcomePalestiniansPre|OutcomeIsraelisPre	OutcomeIsraelisPost|OutcomePalestiniansPost	42	Bachelor's degree	Female	$25,000-$49,999	No Religion	4	1	1	100	100	100	100	0	0	1	1	1
I AGREE to participate	A	15	25	A	1	10	D	Medium impact	22	Bachelor's degree	Male	No Religion	5	Strongly disagree	Neither agree nor disagree	Strongly agree	Strongly agree	$50,000-$74,999	No party	A	15	24	A	1	5	Civilians on both sides suffer which should motivate peace efforts	Yes	No	No		OutcomeIsraelisPre|OutcomePalestiniansPre	OutcomePalestiniansPost|OutcomeIsraelisPost	22	Bachelor's degree	Male	$50,000-$74,999	No Religion	5	1	1	1	15	10	25	0	0	0.01	0.15	0.1
I AGREE to participate	C	30	54	C	49	63	D	Medium impact	29	Bachelor's degree	Male	No Religion	1	Neither agree nor disagree	Neither agree nor disagree	Strongly agree	Agree	$100,000-$149,999	Democrats	B	39	60	C	40	44	Civilians on both sides suffer which should motivate peace efforts	Yes	No	No		OutcomePalestiniansPre|OutcomeIsraelisPre	OutcomePalestiniansPost|OutcomeIsraelisPost	29	Bachelor's degree	Male	$100,000-$149,999	No Religion	1	3	3	49	30	63	54	0.5	0.5	0.49	0.3	0.63
I AGREE to participate	A	9	9	A	6	6	E	No impact	40	High school degree	Female	No Religion	5	Disagree	Agree	Strongly agree	Strongly agree	$75,000-$99,999	No party	C	14	15	C	15	16	Civilians on both sides suffer which should motivate peace efforts	Yes	No	No		OutcomePalestiniansPre|OutcomeIsraelisPre	OutcomePalestiniansPost|OutcomeIsraelisPost	40	High school degree	Female	$75,000-$99,999	No Religion	5	1	1	6	9	6	9	0	0	0.06	0.09	0.06
I AGREE to participate	A	61	70	A	40	50	D	No impact	34	Less than high school degree	Male	Christianity	8	Agree	Agree	Strongly agree	Strongly agree	$75,000-$99,999	No party	A	60	50	A	40	40	Civilians on both sides suffer which should motivate peace efforts	Yes	No	No		OutcomePalestiniansPre|OutcomeIsraelisPre	OutcomeIsraelisPost|OutcomePalestiniansPost	34	Less than high school degree	Male	$75,000-$99,999	Christianity	8	1	1	40	61	50	70	0	0	0.4	0.61	0.5
I AGREE to participate	C	39	59	C	54	44	D	Medium impact	30	Bachelor's degree	Male	No Religion	1	Agree	Agree	Strongly agree	Neither agree nor disagree	$100,000-$149,999	Democrats	C	34	60	C	46	58	Civilians on both sides suffer which should motivate peace efforts	Yes	No	No		OutcomeIsraelisPre|OutcomePalestiniansPre	OutcomePalestiniansPost|OutcomeIsraelisPost	30	Bachelor's degree	Male	$100,000-$149,999	No Religion	1	3	3	54	39	44	59	0.5	0.5	0.54	0.39	0.44
I AGREE to participate	D	79	80	D	79	91	E	Little impact	33	Master's degree	Male	Christianity	3	Strongly disagree	Strongly disagree	Strongly agree	Strongly agree	$50,000-$74,999	Democrats	D	83	83	D	81	80	Civilians on both sides suffer which should motivate peace efforts	Yes	No	No		OutcomeIsraelisPre|OutcomePalestiniansPre	OutcomeIsraelisPost|OutcomePalestiniansPost	33	Master's degree	Male	$50,000-$74,999	Christianity	3	4	4	79	79	91	80	0.75	0.75	0.79	0.79	0.91
I AGREE to participate	B	42	61	B	44	59	D	Medium impact	48	Bachelor's degree	Female	Christianity	6	Neither agree nor disagree	Strongly agree	Strongly agree	Strongly agree	$50,000-$74,999	Republicans	C	48	55	C	51	63	Civilians on both sides suffer which should motivate peace efforts	Yes	No	No		OutcomeIsraelisPre|OutcomePalestiniansPre	OutcomePalestiniansPost|OutcomeIsraelisPost	48	Bachelor's degree	Female	$50,000-$74,999	Christianity	6	2	2	44	42	59	61	0.25	0.25	0.44	0.42	0.59
I AGREE to participate	A	50	50	A	50	50	E	Little impact	57	Bachelor's degree	Female	My religious and spiritual beliefs are hard to classify	2	Neither agree nor disagree	Agree	Strongly agree	Agree	$50,000-$74,999	Democrats	A	50	50	A	50	50	Civilians on both sides suffer which should motivate peace efforts	Yes	No	No		OutcomeIsraelisPre|OutcomePalestiniansPre	OutcomeIsraelisPost|OutcomePalestiniansPost	57	Bachelor's degree	Female	$50,000-$74,999	My religious and spiritual beliefs are hard to classify	2	1	1	50	50	50	50	0	0	0.5	0.5	0.5
I AGREE to participate	B	79	90	C	82	91	D	No impact	54	Bachelor's degree	Male	No Religion	2	Agree	Agree	Strongly agree	Agree	$25,000-$49,999	Democrats	C	80	82	C	82	86	Civilians on both sides suffer which should motivate peace efforts	Yes	No	No		OutcomePalestiniansPre|OutcomeIsraelisPre	OutcomeIsraelisPost|OutcomePalestiniansPost	54	Bachelor's degree	Male	$25,000-$49,999	No Religion	2	3	2	82	79	91	90	0.5	0.25	0.82	0.79	0.91
I AGREE to participate	A	72	69	A	54	47	D	No impact	30	Bachelor's degree	Male	Christianity	2	Disagree	Agree	Strongly agree	Strongly agree	$100,000-$149,999	Democrats	A	70	68	A	50	42	Civilians on both sides suffer which should motivate peace efforts	Yes	No	No		OutcomePalestiniansPre|OutcomeIsraelisPre	OutcomePalestiniansPost|OutcomeIsraelisPost	30	Bachelor's degree	Male	$100,000-$149,999	Christianity	2	1	1	54	72	47	69	0	0	0.54	0.72	0.47
I AGREE to participate	D	100	100	D	100	100	E	Medium impact	28	Bachelor's degree	Female	No Religion	4	Neither agree nor disagree	Agree	Strongly agree	Strongly agree	$50,000-$74,999	No party	D	100	100	D	100	100	Civilians on both sides suffer which should motivate peace efforts	Yes	No	No		OutcomePalestiniansPre|OutcomeIsraelisPre	OutcomePalestiniansPost|OutcomeIsraelisPost	28	Bachelor's degree	Female	$50,000-$74,999	No Religion	4	4	4	100	100	100	100	0.75	0.75	1	1	1
I AGREE to participate	A	50	50	A	50	50	D	Little impact	55	High school degree	Female	Christianity	6	Agree	Agree	Strongly agree	Strongly agree	$75,000-$99,999	Republicans	A	50	50	A	50	50	Civilians on both sides suffer which should motivate peace efforts	Yes	No	No		OutcomePalestiniansPre|OutcomeIsraelisPre	OutcomeIsraelisPost|OutcomePalestiniansPost	55	High school degree	Female	$75,000-$99,999	Christianity	6	1	1	50	50	50	50	0	0	0.5	0.5	0.5
I AGREE to participate	A	0	0	A	0	0	D	Little impact	41	High school degree	Male	Christianity	10	Neither agree nor disagree	Strongly agree	Strongly agree	Strongly agree	$75,000-$99,999	Republicans	A	0	0	A	0	0	Civilians on both sides suffer which should motivate peace efforts	Yes	No	No		OutcomeIsraelisPre|OutcomePalestiniansPre	OutcomePalestiniansPost|OutcomeIsraelisPost	41	High school degree	Male	$75,000-$99,999	Christianity	10	1	1	0	0	0	0	0	0	0	0	0
I AGREE to participate	C	50	50	C	50	50	D	Little impact	42	Bachelor's degree	Female	Christianity	3	Disagree	Agree	Strongly agree	Agree	$50,000-$74,999	Democrats	C	50	50	C	50	50	Civilians on both sides suffer which should motivate peace efforts	Yes	No	No		OutcomePalestiniansPre|OutcomeIsraelisPre	OutcomeIsraelisPost|OutcomePalestiniansPost	42	Bachelor's degree	Female	$50,000-$74,999	Christianity	3	3	3	50	50	50	50	0.5	0.5	0.5	0.5	0.5
I AGREE to participate	B	5	2	D	61	82	E	No impact	39	Master's degree	Male	Christianity	5	Agree	Strongly agree	Strongly agree	Strongly agree	$100,000-$149,999	No party	B	2	4	D	56	53	Civilians on both sides suffer which should motivate peace efforts	Yes	No	No		OutcomePalestiniansPre|OutcomeIsraelisPre	OutcomeIsraelisPost|OutcomePalestiniansPost	39	Master's degree	Male	$100,000-$149,999	Christianity	5	4	2	61	5	82	2	0.75	0.25	0.61	0.05	0.82
I AGREE to participate	A	52	43	B	63	70	A	Medium impact	49	High school degree	Female	Christianity	5	Agree	Agree	Strongly agree	Agree	Less than $25,000	Democrats	A	50	54	B	66	66	Civilians on both sides suffer which should motivate peace efforts	Yes	No	No		OutcomePalestiniansPre|OutcomeIsraelisPre	OutcomePalestiniansPost|OutcomeIsraelisPost	49	High school degree	Female	Less than $25,000	Christianity	5	2	1	63	52	70	43	0.25	0	0.63	0.52	0.7
I AGREE to participate	A	38	38	A	50	50	C	Little impact	48	Bachelor's degree	Male	No Religion	4	Neither agree nor disagree	Neither agree nor disagree	Strongly agree	Agree	$150,000 or more	Democrats	A	35	35	A	48	47	Civilians on both sides suffer which should motivate peace efforts	Yes	No	No		OutcomeIsraelisPre|OutcomePalestiniansPre	OutcomeIsraelisPost|OutcomePalestiniansPost	48	Bachelor's degree	Male	$150,000 or more	No Religion	4	1	1	50	38	50	38	0	0	0.5	0.38	0.5
I AGREE to participate	C	78	70	C	75	76	D	Medium impact	35	Master's degree	Female	No Religion	2	Neither agree nor disagree	Neither agree nor disagree	Strongly agree	Agree	$150,000 or more	Democrats	C	79	74	C	79	78	Civilians on both sides suffer which should motivate peace efforts	Yes	No	No		OutcomeIsraelisPre|OutcomePalestiniansPre	OutcomeIsraelisPost|OutcomePalestiniansPost	35	Master's degree	Female	$150,000 or more	No Religion	2	3	3	75	78	76	70	0.5	0.5	0.75	0.78	0.76
I AGREE to participate	C	53	51	C	56	63	D	No impact	33	High school degree	Female	No Religion	6	Strongly disagree	Agree	Strongly agree	Strongly agree	$50,000-$74,999	No party	C	52	55	C	51	53	Civilians on both sides suffer which should motivate peace efforts	Yes	No	No		OutcomePalestiniansPre|OutcomeIsraelisPre	OutcomePalestiniansPost|OutcomeIsraelisPost	33	High school degree	Female	$50,000-$74,999	No Religion	6	3	3	56	53	63	51	0.5	0.5	0.56	0.53	0.63
I AGREE to participate	B	75	75	B	75	75	A	Medium impact	63	Bachelor's degree	Female	No Religion	1	Agree	Neither agree nor disagree	Strongly agree	Neither agree nor disagree	$50,000-$74,999	Democrats	B	75	75	B	75	75	Civilians on both sides suffer which should motivate peace efforts	Yes	No	No		OutcomeIsraelisPre|OutcomePalestiniansPre	OutcomeIsraelisPost|OutcomePalestiniansPost	63	Bachelor's degree	Female	$50,000-$74,999	No Religion	1	2	2	75	75	75	75	0.25	0.25	0.75	0.75	0.75
I AGREE to participate	A	72	82	B	100	100	D	Little impact	60	High school degree	Female	Christianity	6	Disagree	Agree	Strongly agree	Strongly agree	$100,000-$149,999	Republicans	A	62	83	B	100	100	Civilians on both sides suffer which should motivate peace efforts	Yes	No	No		OutcomePalestiniansPre|OutcomeIsraelisPre	OutcomeIsraelisPost|OutcomePalestiniansPost	60	High school degree	Female	$100,000-$149,999	Christianity	6	2	1	100	72	100	82	0.25	0	1	0.72	1
I AGREE to participate	D	75	77	B	9	10	E	Strong impact	72	Bachelor's degree	Female	My religious and spiritual beliefs are hard to classify	1	Disagree	Strongly disagree	Strongly agree	Strongly agree	$25,000-$49,999	Democrats	D	77	77	A	7	6	Civilians on both sides suffer which should motivate peace efforts	Yes	No	No		OutcomePalestiniansPre|OutcomeIsraelisPre	OutcomePalestiniansPost|OutcomeIsraelisPost	72	Bachelor's degree	Female	$25,000-$49,999	My religious and spiritual beliefs are hard to classify	1	2	4	9	75	10	77	0.25	0.75	0.09	0.75	0.1
I AGREE to participate	B	50	100	B	50	100	E	Medium impact	49	Bachelor's degree	Female	Christianity	5	Strongly agree	Agree	Strongly agree	Strongly agree	$150,000 or more	Democrats	C	50	100	C	50	100	Civilians on both sides suffer which should motivate peace efforts	Yes	No	No		OutcomePalestiniansPre|OutcomeIsraelisPre	OutcomePalestiniansPost|OutcomeIsraelisPost	49	Bachelor's degree	Female	$150,000 or more	Christianity	5	2	2	50	50	100	100	0.25	0.25	0.5	0.5	1
I AGREE to participate	C	80	90	C	80	90	E	Medium impact	64	High school degree	Male	Christianity	2	Neither agree nor disagree	Neither agree nor disagree	Strongly agree	Strongly agree	$50,000-$74,999	Democrats	C	80	90	C	80	90	Civilians on both sides suffer which should motivate peace efforts	Yes	No	No		OutcomeIsraelisPre|OutcomePalestiniansPre	OutcomeIsraelisPost|OutcomePalestiniansPost	64	High school degree	Male	$50,000-$74,999	Christianity	2	3	3	80	80	90	90	0.5	0.5	0.8	0.8	0.9
I AGREE to participate	C	40	40	C	40	40	E	Medium impact	49	High school degree	Female	Christianity	5	Disagree	Strongly agree	Strongly agree	Strongly agree	$100,000-$149,999	No party	B	15	40	B	15	40	Civilians on both sides suffer which should motivate peace efforts	Yes	No	No		OutcomePalestiniansPre|OutcomeIsraelisPre	OutcomeIsraelisPost|OutcomePalestiniansPost	49	High school degree	Female	$100,000-$149,999	Christianity	5	3	3	40	40	40	40	0.5	0.5	0.4	0.4	0.4
I AGREE to participate	A	35	20	A	0	10	D	No impact	49	Bachelor's degree	Male	No Religion	1	Strongly disagree	Strongly agree	Strongly agree	Strongly agree	$150,000 or more	Democrats	B	11	20	A	5	30	Civilians on both sides suffer which should motivate peace efforts	Yes	No	No		OutcomePalestiniansPre|OutcomeIsraelisPre	OutcomeIsraelisPost|OutcomePalestiniansPost	49	Bachelor's degree	Male	$150,000 or more	No Religion	1	1	1	0	35	10	20	0	0	0	0.35	0.1
I AGREE to participate	C	40	40	D	40	40	E	Strong impact	49	Bachelor's degree	Female	Christianity	10	Strongly disagree	Strongly agree	Strongly agree	Strongly agree	$100,000-$149,999	Republicans	E	46	48	D	40	40	Civilians on both sides suffer which should motivate peace efforts	Yes	No	No		OutcomeIsraelisPre|OutcomePalestiniansPre	OutcomePalestiniansPost|OutcomeIsraelisPost	49	Bachelor's degree	Female	$100,000-$149,999	Christianity	10	4	3	40	40	40	40	0.75	0.5	0.4	0.4	0.4
I AGREE to participate	A	0	10	B	70	80	D	No impact	48	Bachelor's degree	Male	Christianity	9	Strongly disagree	Neither agree nor disagree	Strongly agree	Agree	$75,000-$99,999	Republicans	A	0	10	B	70	80	Civilians on both sides suffer which should motivate peace efforts	Yes	No	No		OutcomeIsraelisPre|OutcomePalestiniansPre	OutcomeIsraelisPost|OutcomePalestiniansPost	48	Bachelor's degree	Male	$75,000-$99,999	Christianity	9	2	1	70	0	80	10	0.25	0	0.7	0	0.8
I AGREE to participate	A	30	30	A	50	50	E	No impact	65	Bachelor's degree	Female	Christianity	5	Agree	Agree	Strongly agree	Strongly agree	$25,000-$49,999	Democrats	A	30	30	A	40	40	Civilians on both sides suffer which should motivate peace efforts	Yes	No	No		OutcomeIsraelisPre|OutcomePalestiniansPre	OutcomeIsraelisPost|OutcomePalestiniansPost	65	Bachelor's degree	Female	$25,000-$49,999	Christianity	5	1	1	50	30	50	30	0	0	0.5	0.3	0.5
I AGREE to participate	A	2	2	E	85	94	E	Strong impact	50	Bachelor's degree	Female	Christianity	10	Disagree	Agree	Strongly agree	Strongly agree	Less than $25,000	Republicans	A	2	2	E	94	93	Civilians on both sides suffer which should motivate peace efforts	Yes	No	No		OutcomeIsraelisPre|OutcomePalestiniansPre	OutcomePalestiniansPost|OutcomeIsraelisPost	50	Bachelor's degree	Female	Less than $25,000	Christianity	10	5	1	85	2	94	2	1	0	0.85	0.02	0.94
I AGREE to participate	A	80	83	A	80	84	E	Strong impact	49	High school degree	Female	My religious and spiritual beliefs are hard to classify	4	Neither agree nor disagree	Agree	Strongly agree	Strongly agree	$75,000-$99,999	Democrats	A	95	95	A	82	80	Civilians on both sides suffer which should motivate peace efforts	Yes	No	No		OutcomePalestiniansPre|OutcomeIsraelisPre	OutcomeIsraelisPost|OutcomePalestiniansPost	49	High school degree	Female	$75,000-$99,999	My religious and spiritual beliefs are hard to classify	4	1	1	80	80	84	83	0	0	0.8	0.8	0.84
I AGREE to participate	A	0	0	B	47	56	E	Medium impact	27	High school degree	Male	Christianity	2	Disagree	Agree	Strongly agree	Strongly agree	$50,000-$74,999	Democrats	B	1	4	C	9	11	Civilians on both sides suffer which should motivate peace efforts	Yes	No	No		OutcomeIsraelisPre|OutcomePalestiniansPre	OutcomePalestiniansPost|OutcomeIsraelisPost	27	High school degree	Male	$50,000-$74,999	Christianity	2	2	1	47	0	56	0	0.25	0	0.47	0	0.56
I AGREE to participate	A	70	65	A	70	65	E	Medium impact	56	Bachelor's degree	Male	Christianity	5	Disagree	Agree	Strongly agree	Strongly agree	$100,000-$149,999	Democrats	A	70	65	A	70	65	Civilians on both sides suffer which should motivate peace efforts	Yes	No	No		OutcomePalestiniansPre|OutcomeIsraelisPre	OutcomePalestiniansPost|OutcomeIsraelisPost	56	Bachelor's degree	Male	$100,000-$149,999	Christianity	5	1	1	70	70	65	65	0	0	0.7	0.7	0.65
I AGREE to participate	A	10	30	A	10	30	E	Medium impact	49	Bachelor's degree	Male	No Religion	3	Neither agree nor disagree	Agree	Strongly agree	Strongly agree	$100,000-$149,999	Democrats	A	10	10	A	10	30	Civilians on both sides suffer which should motivate peace efforts	Yes	No	No		OutcomeIsraelisPre|OutcomePalestiniansPre	OutcomePalestiniansPost|OutcomeIsraelisPost	49	Bachelor's degree	Male	$100,000-$149,999	No Religion	3	1	1	10	10	30	30	0	0	0.1	0.1	0.3
I AGREE to participate	B	80	90	B	80	90	C	Medium impact	67	Bachelor's degree	Male	No Religion	2	Agree	Agree	Strongly agree	Agree	$100,000-$149,999	Democrats	B	80	90	B	80	90	Civilians on both sides suffer which should motivate peace efforts	Yes	No	No		OutcomePalestiniansPre|OutcomeIsraelisPre	OutcomePalestiniansPost|OutcomeIsraelisPost	67	Bachelor's degree	Male	$100,000-$149,999	No Religion	2	2	2	80	80	90	90	0.25	0.25	0.8	0.8	0.9
I AGREE to participate	A	40	50	B	40	40	E	Little impact	49	Bachelor's degree	Male	Christianity	5	Agree	Neither agree nor disagree	Strongly agree	Strongly agree	$50,000-$74,999	Democrats	B	30	39	B	35	35	Civilians on both sides suffer which should motivate peace efforts	Yes	No	No		OutcomePalestiniansPre|OutcomeIsraelisPre	OutcomePalestiniansPost|OutcomeIsraelisPost	49	Bachelor's degree	Male	$50,000-$74,999	Christianity	5	2	1	40	40	40	50	0.25	0	0.4	0.4	0.4
I AGREE to participate	B	19	50	B	19	51	E	Medium impact	59	High school degree	Female	Christianity	3	Disagree	Agree	Strongly agree	Strongly agree	$25,000-$49,999	Democrats	B	19	19	B	19	19	Civilians on both sides suffer which should motivate peace efforts	Yes	No	No		OutcomePalestiniansPre|OutcomeIsraelisPre	OutcomePalestiniansPost|OutcomeIsraelisPost	59	High school degree	Female	$25,000-$49,999	Christianity	3	2	2	19	19	51	50	0.25	0.25	0.19	0.19	0.51
I AGREE to participate	B	40	47	B	81	94	D	Little impact	57	Bachelor's degree	Male	Christianity	5	Agree	Agree	Strongly agree	Strongly agree	$50,000-$74,999	Democrats	B	36	46	C	75	91	Civilians on both sides suffer which should motivate peace efforts	Yes	No	No		OutcomeIsraelisPre|OutcomePalestiniansPre	OutcomeIsraelisPost|OutcomePalestiniansPost	57	Bachelor's degree	Male	$50,000-$74,999	Christianity	5	2	2	81	40	94	47	0.25	0.25	0.81	0.4	0.94
I AGREE to participate	A	5	30	A	5	30	D	Little impact	51	High school degree	Female	Christianity	5	Neither agree nor disagree	Strongly agree	Strongly agree	Strongly agree	$25,000-$49,999	No party	A	5	31	A	5	30	Civilians on both sides suffer which should motivate peace efforts	Yes	No	No		OutcomePalestiniansPre|OutcomeIsraelisPre	OutcomeIsraelisPost|OutcomePalestiniansPost	51	High school degree	Female	$25,000-$49,999	Christianity	5	1	1	5	5	30	30	0	0	0.05	0.05	0.3
I AGREE to participate	A	0	0	E	87	100	D	Strong impact	53	High school degree	Female	Christianity	8	Agree	Neither agree nor disagree	Strongly agree	Disagree	$50,000-$74,999	Republicans	A	0	0	E	97	100	Civilians on both sides suffer which should motivate peace efforts	Yes	No	No		OutcomeIsraelisPre|OutcomePalestiniansPre	OutcomePalestiniansPost|OutcomeIsraelisPost	53	High school degree	Female	$50,000-$74,999	Christianity	8	5	1	87	0	100	0	1	0	0.87	0	1
I AGREE to participate	B	25	55	C	40	70	D	Little impact	62	Bachelor's degree	Male	Christianity	5	Disagree	Agree	Strongly agree	Strongly agree	$25,000-$49,999	Democrats	B	25	55	C	55	70	Civilians on both sides suffer which should motivate peace efforts	Yes	No	No		OutcomePalestiniansPre|OutcomeIsraelisPre	OutcomeIsraelisPost|OutcomePalestiniansPost	62	Bachelor's degree	Male	$25,000-$49,999	Christianity	5	3	2	40	25	70	55	0.5	0.25	0.4	0.25	0.7
I AGREE to participate	C	90	90	C	90	90	E	Medium impact	50	High school degree	Female	Christianity	5	Disagree	Agree	Strongly agree	Strongly agree	Prefer not to say	Republicans	C	90	90	C	90	90	Civilians on both sides suffer which should motivate peace efforts	Yes	No	No		OutcomeIsraelisPre|OutcomePalestiniansPre	OutcomePalestiniansPost|OutcomeIsraelisPost	50	High school degree	Female	Prefer not to say	Christianity	5	3	3	90	90	90	90	0.5	0.5	0.9	0.9	0.9
I AGREE to participate	C	50	50	A	10	10	D	Medium impact	49	Bachelor's degree	Female	Christianity	3	Strongly disagree	Agree	Strongly agree	Agree	$150,000 or more	Democrats	A	30	10	A	0	10	Civilians on both sides suffer which should motivate peace efforts	Yes	No	No		OutcomePalestiniansPre|OutcomeIsraelisPre	OutcomePalestiniansPost|OutcomeIsraelisPost	49	Bachelor's degree	Female	$150,000 or more	Christianity	3	1	3	10	50	10	50	0	0.5	0.1	0.5	0.1
I AGREE to participate	A	51	68	A	50	67	D	Little impact	51	Bachelor's degree	Female	Christianity	7	Neither agree nor disagree	Agree	Strongly agree	Strongly agree	$100,000-$149,999	Republicans	B	49	67	B	51	64	Civilians on both sides suffer which should motivate peace efforts	Yes	No	No		OutcomePalestiniansPre|OutcomeIsraelisPre	OutcomePalestiniansPost|OutcomeIsraelisPost	51	Bachelor's degree	Female	$100,000-$149,999	Christianity	7	1	1	50	51	67	68	0	0	0.5	0.51	0.67
I AGREE to participate	A	50	100	A	50	100	E	Strong impact	21	High school degree	Female	Christianity	5	Agree	Neither agree nor disagree	Strongly agree	Strongly agree	Less than $25,000	Democrats	C	40	50	C	50	50	Civilians on both sides suffer which should motivate peace efforts	Yes	No	No		OutcomePalestiniansPre|OutcomeIsraelisPre	OutcomePalestiniansPost|OutcomeIsraelisPost	21	High school degree	Female	Less than $25,000	Christianity	5	1	1	50	50	100	100	0	0	0.5	0.5	1
I AGREE to participate	C	15	50	B	15	50	E	Strong impact	35	High school degree	Female	My religious and spiritual beliefs are hard to classify	4	Disagree	Agree	Strongly agree	Strongly agree	$100,000-$149,999	Other party	C	15	50	B	15	50	Civilians on both sides suffer which should motivate peace efforts	Yes	No	No		OutcomeIsraelisPre|OutcomePalestiniansPre	OutcomeIsraelisPost|OutcomePalestiniansPost	35	High school degree	Female	$100,000-$149,999	My religious and spiritual beliefs are hard to classify	4	2	3	15	15	50	50	0.25	0.5	0.15	0.15	0.5
I AGREE to participate	B	70	80	A	70	80	B	Strong impact	39	Bachelor's degree	Female	Christianity	2	Neither agree nor disagree	Agree	Strongly agree	Agree	$100,000-$149,999	Democrats	B	71	83	A	70	82	Civilians on both sides suffer which should motivate peace efforts	Yes	No	No		OutcomeIsraelisPre|OutcomePalestiniansPre	OutcomePalestiniansPost|OutcomeIsraelisPost	39	Bachelor's degree	Female	$100,000-$149,999	Christianity	2	1	2	70	70	80	80	0	0.25	0.7	0.7	0.8
I AGREE to participate	A	50	50	A	50	50	E	Little impact	29	Bachelor's degree	Female	Christianity	5	Disagree	Agree	Strongly agree	Strongly agree	$100,000-$149,999	No party	C	50	50	C	50	50	Civilians on both sides suffer which should motivate peace efforts	Yes	No	No		OutcomePalestiniansPre|OutcomeIsraelisPre	OutcomePalestiniansPost|OutcomeIsraelisPost	29	Bachelor's degree	Female	$100,000-$149,999	Christianity	5	1	1	50	50	50	50	0	0	0.5	0.5	0.5
I AGREE to participate	C	20	35	A	0	0	D	Little impact	55	Bachelor's degree	Male	Christianity	5	Strongly disagree	Agree	Strongly agree	Strongly agree	$25,000-$49,999	No party	C	19	30	A	0	0	Civilians on both sides suffer which should motivate peace efforts	Yes	No	No		OutcomeIsraelisPre|OutcomePalestiniansPre	OutcomeIsraelisPost|OutcomePalestiniansPost	55	Bachelor's degree	Male	$25,000-$49,999	Christianity	5	1	3	0	20	0	35	0	0.5	0	0.2	0
I AGREE to participate	B	30	30	B	30	30	E	Little impact	51	Bachelor's degree	Female	Christianity	10	Neither agree nor disagree	Agree	Strongly agree	Strongly agree	$100,000-$149,999	Republicans	B	20	20	B	15	15	Civilians on both sides suffer which should motivate peace efforts	Yes	No	No		OutcomeIsraelisPre|OutcomePalestiniansPre	OutcomePalestiniansPost|OutcomeIsraelisPost	51	Bachelor's degree	Female	$100,000-$149,999	Christianity	10	2	2	30	30	30	30	0.25	0.25	0.3	0.3	0.3
I AGREE to participate	A	0	0	A	0	0	E	No impact	36	High school degree	Male	Christianity	7	Strongly disagree	Agree	Strongly agree	Strongly agree	$25,000-$49,999	Republicans	A	0	0	A	0	0	Civilians on both sides suffer which should motivate peace efforts	Yes	No	No		OutcomePalestiniansPre|OutcomeIsraelisPre	OutcomeIsraelisPost|OutcomePalestiniansPost	36	High school degree	Male	$25,000-$49,999	Christianity	7	1	1	0	0	0	0	0	0	0	0	0
I AGREE to participate	A	25	11	B	43	52	E	Medium impact	34	Bachelor's degree	Male	Christianity	4	Disagree	Agree	Strongly agree	Strongly agree	$100,000-$149,999	No party	B	42	49	C	45	48	Civilians on both sides suffer which should motivate peace efforts	Yes	No	No		OutcomePalestiniansPre|OutcomeIsraelisPre	OutcomeIsraelisPost|OutcomePalestiniansPost	34	Bachelor's degree	Male	$100,000-$149,999	Christianity	4	2	1	43	25	52	11	0.25	0	0.43	0.25	0.52
I AGREE to participate	B	70	100	B	70	100	E	Medium impact	46	High school degree	Female	Christianity	2	Agree	Strongly agree	Strongly agree	Strongly agree	$100,000-$149,999	Democrats	B	70	100	B	70	100	Civilians on both sides suffer which should motivate peace efforts	Yes	No	No		OutcomeIsraelisPre|OutcomePalestiniansPre	OutcomePalestiniansPost|OutcomeIsraelisPost	46	High school degree	Female	$100,000-$149,999	Christianity	2	2	2	70	70	100	100	0.25	0.25	0.7	0.7	1
I AGREE to participate	C	50	100	C	50	100	E	Medium impact	60	Master's degree	Female	Christianity	5	Agree	Agree	Strongly agree	Strongly agree	$25,000-$49,999	No party	C	50	100	C	50	100	Civilians on both sides suffer which should motivate peace efforts	Yes	No	No		OutcomeIsraelisPre|OutcomePalestiniansPre	OutcomeIsraelisPost|OutcomePalestiniansPost	60	Master's degree	Female	$25,000-$49,999	Christianity	5	3	3	50	50	100	100	0.5	0.5	0.5	0.5	1
I AGREE to participate	A	50	80	C	88	92	E	Medium impact	52	Bachelor's degree	Female	Christianity	7	Agree	Agree	Strongly agree	Strongly agree	$75,000-$99,999	Democrats	C	75	77	C	83	84	Civilians on both sides suffer which should motivate peace efforts	Yes	No	No		OutcomePalestiniansPre|OutcomeIsraelisPre	OutcomePalestiniansPost|OutcomeIsraelisPost	52	Bachelor's degree	Female	$75,000-$99,999	Christianity	7	3	1	88	50	92	80	0.5	0	0.88	0.5	0.92
I AGREE to participate	A	50	50	B	50	50	E	Medium impact	29	More than master's degree	Female	No Religion	3	Agree	Agree	Strongly agree	Strongly agree	$25,000-$49,999	Democrats	B	50	50	B	50	50	Civilians on both sides suffer which should motivate peace efforts	Yes	No	No		OutcomePalestiniansPre|OutcomeIsraelisPre	OutcomeIsraelisPost|OutcomePalestiniansPost	29	More than master's degree	Female	$25,000-$49,999	No Religion	3	2	1	50	50	50	50	0.25	0	0.5	0.5	0.5
I AGREE to participate	A	0	0	A	0	0	E	No impact	39	High school degree	Male	My religious and spiritual beliefs are hard to classify	5	Strongly disagree	Neither agree nor disagree	Strongly agree	Strongly agree	$25,000-$49,999	No party	A	0	0	A	0	0	Civilians on both sides suffer which should motivate peace efforts	Yes	No	No		OutcomePalestiniansPre|OutcomeIsraelisPre	OutcomeIsraelisPost|OutcomePalestiniansPost	39	High school degree	Male	$25,000-$49,999	My religious and spiritual beliefs are hard to classify	5	1	1	0	0	0	0	0	0	0	0	0
I AGREE to participate	A	28	50	B	33	74	E	No impact	49	Bachelor's degree	Female	Christianity	5	Neither agree nor disagree	Strongly agree	Strongly agree	Strongly agree	$50,000-$74,999	Democrats	B	50	50	B	50	50	Civilians on both sides suffer which should motivate peace efforts	Yes	No	No		OutcomeIsraelisPre|OutcomePalestiniansPre	OutcomePalestiniansPost|OutcomeIsraelisPost	49	Bachelor's degree	Female	$50,000-$74,999	Christianity	5	2	1	33	28	74	50	0.25	0	0.33	0.28	0.74
I AGREE to participate	A	50	100	A	50	50	E	Little impact	34	High school degree	Male	No Religion	6	Disagree	Agree	Strongly agree	Agree	$75,000-$99,999	No party	A	50	50	A	50	50	Civilians on both sides suffer which should motivate peace efforts	Yes	No	No		OutcomePalestiniansPre|OutcomeIsraelisPre	OutcomeIsraelisPost|OutcomePalestiniansPost	34	High school degree	Male	$75,000-$99,999	No Religion	6	1	1	50	50	50	100	0	0	0.5	0.5	0.5
I AGREE to participate	A	19	28	B	29	30	D	Medium impact	68	Master's degree	Female	Christianity	2	Disagree	Agree	Strongly agree	Strongly agree	$25,000-$49,999	Democrats	B	21	31	B	30	30	Civilians on both sides suffer which should motivate peace efforts	Yes	No	No		OutcomeIsraelisPre|OutcomePalestiniansPre	OutcomeIsraelisPost|OutcomePalestiniansPost	68	Master's degree	Female	$25,000-$49,999	Christianity	2	2	1	29	19	30	28	0.25	0	0.29	0.19	0.3
I AGREE to participate	A	70	70	A	100	100	E	Strong impact	63	Bachelor's degree	Female	Christianity	7	Agree	Agree	Strongly agree	Strongly agree	$100,000-$149,999	Republicans	A	70	70	A	100	100	Civilians on both sides suffer which should motivate peace efforts	Yes	No	No		OutcomeIsraelisPre|OutcomePalestiniansPre	OutcomeIsraelisPost|OutcomePalestiniansPost	63	Bachelor's degree	Female	$100,000-$149,999	Christianity	7	1	1	100	70	100	70	0	0	1	0.7	1
I AGREE to participate	A	50	50	A	50	50	E	No impact	54	High school degree	Male	Christianity	5	Neither agree nor disagree	Neither agree nor disagree	Strongly agree	Strongly agree	Less than $25,000	Democrats	A	50	50	A	50	50	Civilians on both sides suffer which should motivate peace efforts	Yes	No	No		OutcomePalestiniansPre|OutcomeIsraelisPre	OutcomePalestiniansPost|OutcomeIsraelisPost	54	High school degree	Male	Less than $25,000	Christianity	5	1	1	50	50	50	50	0	0	0.5	0.5	0.5
I AGREE to participate	B	5	10	C	50	60	E	Strong impact	52	Bachelor's degree	Female	Christianity	7	Agree	Agree	Strongly agree	Strongly agree	$100,000-$149,999	Republicans	B	5	5	C	50	60	Civilians on both sides suffer which should motivate peace efforts	Yes	No	No		OutcomePalestiniansPre|OutcomeIsraelisPre	OutcomePalestiniansPost|OutcomeIsraelisPost	52	Bachelor's degree	Female	$100,000-$149,999	Christianity	7	3	2	50	5	60	10	0.5	0.25	0.5	0.05	0.6
I AGREE to participate	A	15	30	D	70	65	E	Medium impact	65	Master's degree	Male	Christianity	3	Agree	Strongly agree	Strongly agree	Strongly agree	$75,000-$99,999	Democrats	A	20	20	D	60	60	Civilians on both sides suffer which should motivate peace efforts	Yes	No	No		OutcomePalestiniansPre|OutcomeIsraelisPre	OutcomePalestiniansPost|OutcomeIsraelisPost	65	Master's degree	Male	$75,000-$99,999	Christianity	3	4	1	70	15	65	30	0.75	0	0.7	0.15	0.65
I AGREE to participate	C	70	71	C	80	81	D	Medium impact	40	More than master's degree	Male	No Religion	2	Strongly disagree	Strongly agree	Strongly agree	Strongly agree	Prefer not to say	Democrats	C	77	77	C	81	81	Civilians on both sides suffer which should motivate peace efforts	Yes	No	No		OutcomePalestiniansPre|OutcomeIsraelisPre	OutcomeIsraelisPost|OutcomePalestiniansPost	40	More than master's degree	Male	Prefer not to say	No Religion	2	3	3	80	70	81	71	0.5	0.5	0.8	0.7	0.81
I AGREE to participate	B	50	70	B	50	70	E	Medium impact	27	Bachelor's degree	Male	Christianity	4	Agree	Strongly agree	Strongly agree	Strongly agree	$50,000-$74,999	Democrats	B	50	80	B	50	70	Civilians on both sides suffer which should motivate peace efforts	Yes	No	No		OutcomeIsraelisPre|OutcomePalestiniansPre	OutcomePalestiniansPost|OutcomeIsraelisPost	27	Bachelor's degree	Male	$50,000-$74,999	Christianity	4	2	2	50	50	70	70	0.25	0.25	0.5	0.5	0.7
I AGREE to participate	B	50	75	B	50	75	C	Medium impact	52	Master's degree	Male	No Religion	1	Neither agree nor disagree	Disagree	Strongly agree	Disagree	Less than $25,000	Democrats	B	50	75	B	50	75	Civilians on both sides suffer which should motivate peace efforts	Yes	No	No		OutcomeIsraelisPre|OutcomePalestiniansPre	OutcomeIsraelisPost|OutcomePalestiniansPost	52	Master's degree	Male	Less than $25,000	No Religion	1	2	2	50	50	75	75	0.25	0.25	0.5	0.5	0.75
I AGREE to participate	A	10	40	E	75	100	E	Little impact	63	Master's degree	Female	Christianity	5	Agree	Agree	Strongly agree	Strongly agree	$25,000-$49,999	Republicans	A	10	40	E	80	92	Civilians on both sides suffer which should motivate peace efforts	Yes	No	No		OutcomePalestiniansPre|OutcomeIsraelisPre	OutcomePalestiniansPost|OutcomeIsraelisPost	63	Master's degree	Female	$25,000-$49,999	Christianity	5	5	1	75	10	100	40	1	0	0.75	0.1	1
I AGREE to participate	A	50	50	B	61	71	E	Medium impact	70	High school degree	Female	No Religion	6	Agree	Agree	Strongly agree	Strongly agree	$50,000-$74,999	Other party	A	50	50	B	60	70	Civilians on both sides suffer which should motivate peace efforts	Yes	No	No		OutcomePalestiniansPre|OutcomeIsraelisPre	OutcomePalestiniansPost|OutcomeIsraelisPost	70	High school degree	Female	$50,000-$74,999	No Religion	6	2	1	61	50	71	50	0.25	0	0.61	0.5	0.71
I AGREE to participate	A	33	14	A	4	4	E	Little impact	34	High school degree	Female	No Religion	3	Disagree	Agree	Strongly agree	Strongly agree	$50,000-$74,999	Democrats	B	22	20	B	25	23	Civilians on both sides suffer which should motivate peace efforts	Yes	No	No		OutcomePalestiniansPre|OutcomeIsraelisPre	OutcomePalestiniansPost|OutcomeIsraelisPost	34	High school degree	Female	$50,000-$74,999	No Religion	3	1	1	4	33	4	14	0	0	0.04	0.33	0.04
I AGREE to participate	A	90	80	A	80	40	B	Little impact	22	Bachelor's degree	Female	No Religion	3	Neither agree nor disagree	Agree	Strongly agree	Agree	$50,000-$74,999	Democrats	B	90	90	A	80	50	Civilians on both sides suffer which should motivate peace efforts	Yes	No	No		OutcomePalestiniansPre|OutcomeIsraelisPre	OutcomePalestiniansPost|OutcomeIsraelisPost	22	Bachelor's degree	Female	$50,000-$74,999	No Religion	3	1	1	80	90	40	80	0	0	0.8	0.9	0.4
I AGREE to participate	D	100	100	C	100	100	A	Strong impact	37	High school degree	Other	No Religion	1	Neither agree nor disagree	Agree	Strongly agree	Disagree	$25,000-$49,999	No party	D	100	100	D	100	100	Civilians on both sides suffer which should motivate peace efforts	Yes	No	No		OutcomeIsraelisPre|OutcomePalestiniansPre	OutcomePalestiniansPost|OutcomeIsraelisPost	37	High school degree	Other	$25,000-$49,999	No Religion	1	3	4	100	100	100	100	0.5	0.75	1	1	1
I AGREE to participate	A	14	75	B	29	71	E	Medium impact	43	High school degree	Female	Christianity	7	Disagree	Agree	Strongly agree	Strongly agree	$75,000-$99,999	Republicans	B	25	75	B	35	88	Civilians on both sides suffer which should motivate peace efforts	Yes	No	No		OutcomeIsraelisPre|OutcomePalestiniansPre	OutcomePalestiniansPost|OutcomeIsraelisPost	43	High school degree	Female	$75,000-$99,999	Christianity	7	2	1	29	14	71	75	0.25	0	0.29	0.14	0.71
I AGREE to participate	A	27	27	A	27	28	E	Strong impact	40	Bachelor's degree	Female	Christianity	5	Neither agree nor disagree	Agree	Strongly agree	Strongly agree	$50,000-$74,999	No party	B	35	33	B	38	37	Civilians on both sides suffer which should motivate peace efforts	Yes	No	No		OutcomeIsraelisPre|OutcomePalestiniansPre	OutcomeIsraelisPost|OutcomePalestiniansPost	40	Bachelor's degree	Female	$50,000-$74,999	Christianity	5	1	1	27	27	28	27	0	0	0.27	0.27	0.28
I AGREE to participate	D	81	94	B	50	82	E	Medium impact	30	High school degree	Male	No Religion	1	Strongly disagree	Disagree	Strongly agree	Strongly agree	$25,000-$49,999	Democrats	D	97	95	B	81	85	Civilians on both sides suffer which should motivate peace efforts	Yes	No	No		OutcomeIsraelisPre|OutcomePalestiniansPre	OutcomeIsraelisPost|OutcomePalestiniansPost	30	High school degree	Male	$25,000-$49,999	No Religion	1	2	4	50	81	82	94	0.25	0.75	0.5	0.81	0.82
I AGREE to participate	A	41	46	B	50	54	E	Little impact	29	High school degree	Male	Christianity	8	Agree	Neither agree nor disagree	Strongly agree	Strongly agree	$100,000-$149,999	Republicans	A	43	43	B	53	53	Civilians on both sides suffer which should motivate peace efforts	Yes	No	No		OutcomeIsraelisPre|OutcomePalestiniansPre	OutcomeIsraelisPost|OutcomePalestiniansPost	29	High school degree	Male	$100,000-$149,999	Christianity	8	2	1	50	41	54	46	0.25	0	0.5	0.41	0.54
I AGREE to participate	A	30	25	A	54	86	D	Extreme impact	46	Bachelor's degree	Female	Christianity	6	Disagree	Disagree	Strongly agree	Strongly agree	$25,000-$49,999	Democrats	A	15	23	A	19	20	Civilians on both sides suffer which should motivate peace efforts	Yes	No	No		OutcomeIsraelisPre|OutcomePalestiniansPre	OutcomeIsraelisPost|OutcomePalestiniansPost	46	Bachelor's degree	Female	$25,000-$49,999	Christianity	6	1	1	54	30	86	25	0	0	0.54	0.3	0.86
I AGREE to participate	C	77	82	D	83	75	D	Extreme impact	35	More than master's degree	Male	Christianity	8	Agree	Strongly agree	Strongly agree	Agree	$150,000 or more	Democrats	E	78	83	C	71	75	Civilians on both sides suffer which should motivate peace efforts	Yes	No	No		OutcomePalestiniansPre|OutcomeIsraelisPre	OutcomePalestiniansPost|OutcomeIsraelisPost	35	More than master's degree	Male	$150,000 or more	Christianity	8	4	3	83	77	75	82	0.75	0.5	0.83	0.77	0.75
I AGREE to participate	B	42	42	A	1	1	E	Medium impact	43	High school degree	Male	Christianity	1	Neither agree nor disagree	Neither agree nor disagree	Strongly agree	Neither agree nor disagree	$50,000-$74,999	Democrats	B	40	40	A	1	1	Civilians on both sides suffer which should motivate peace efforts	Yes	No	No		OutcomeIsraelisPre|OutcomePalestiniansPre	OutcomePalestiniansPost|OutcomeIsraelisPost	43	High school degree	Male	$50,000-$74,999	Christianity	1	1	2	1	42	1	42	0	0.25	0.01	0.42	0.01
I AGREE to participate	A	75	75	A	75	75	E	No impact	41	High school degree	Male	No Religion	3	Neither agree nor disagree	Agree	Strongly agree	Strongly agree	$100,000-$149,999	Democrats	A	75	75	A	76	75	Civilians on both sides suffer which should motivate peace efforts	Yes	No	No		OutcomeIsraelisPre|OutcomePalestiniansPre	OutcomeIsraelisPost|OutcomePalestiniansPost	41	High school degree	Male	$100,000-$149,999	No Religion	3	1	1	75	75	75	75	0	0	0.75	0.75	0.75
I AGREE to participate	A	29	50	A	41	50	E	Little impact	62	Bachelor's degree	Female	Christianity	3	Agree	Agree	Strongly agree	Strongly agree	$100,000-$149,999	Democrats	A	30	51	A	40	49	Civilians on both sides suffer which should motivate peace efforts	Yes	No	No		OutcomeIsraelisPre|OutcomePalestiniansPre	OutcomePalestiniansPost|OutcomeIsraelisPost	62	Bachelor's degree	Female	$100,000-$149,999	Christianity	3	1	1	41	29	50	50	0	0	0.41	0.29	0.5
I AGREE to participate	B	50	70	B	20	25	C	Strong impact	30	Master's degree	Male	No Religion	2	Disagree	Disagree	Strongly agree	Agree	Less than $25,000	Democrats	B	50	71	B	20	25	Civilians on both sides suffer which should motivate peace efforts	Yes	No	No		OutcomeIsraelisPre|OutcomePalestiniansPre	OutcomePalestiniansPost|OutcomeIsraelisPost	30	Master's degree	Male	Less than $25,000	No Religion	2	2	2	20	50	25	70	0.25	0.25	0.2	0.5	0.25
I AGREE to participate	A	65	5	A	50	5	E	Medium impact	44	Bachelor's degree	Female	No Religion	3	Agree	Agree	Strongly agree	Strongly agree	$75,000-$99,999	Democrats	A	50	5	A	50	5	Civilians on both sides suffer which should motivate peace efforts	Yes	No	No		OutcomeIsraelisPre|OutcomePalestiniansPre	OutcomeIsraelisPost|OutcomePalestiniansPost	44	Bachelor's degree	Female	$75,000-$99,999	No Religion	3	1	1	50	65	5	5	0	0	0.5	0.65	0.05
I AGREE to participate	A	60	81	A	50	40	C	Medium impact	24	Master's degree	Female	Buddhism	3	Agree	Neither agree nor disagree	Strongly agree	Agree	$150,000 or more	Democrats	A	50	80	A	50	50	Civilians on both sides suffer which should motivate peace efforts	Yes	No	No		OutcomeIsraelisPre|OutcomePalestiniansPre	OutcomeIsraelisPost|OutcomePalestiniansPost	24	Master's degree	Female	$150,000 or more	Buddhism	3	1	1	50	60	40	81	0	0	0.5	0.6	0.4
I AGREE to participate	B	34	29	B	28	22	C	Little impact	31	Master's degree	Female	Christianity	3	Disagree	Agree	Strongly agree	Agree	$100,000-$149,999	Democrats	B	33	30	B	30	25	Civilians on both sides suffer which should motivate peace efforts	Yes	No	No		OutcomeIsraelisPre|OutcomePalestiniansPre	OutcomePalestiniansPost|OutcomeIsraelisPost	31	Master's degree	Female	$100,000-$149,999	Christianity	3	2	2	28	34	22	29	0.25	0.25	0.28	0.34	0.22
I AGREE to participate	D	73	77	A	7	8	E	Strong impact	54	Bachelor's degree	Male	Christianity	8	Strongly disagree	Disagree	Strongly agree	Disagree	$100,000-$149,999	Democrats	E	86	79	A	2	2	Civilians on both sides suffer which should motivate peace efforts	Yes	No	No		OutcomePalestiniansPre|OutcomeIsraelisPre	OutcomePalestiniansPost|OutcomeIsraelisPost	54	Bachelor's degree	Male	$100,000-$149,999	Christianity	8	1	4	7	73	8	77	0	0.75	0.07	0.73	0.08
I AGREE to participate	B	50	80	B	50	80	B	No impact	27	Bachelor's degree	Male	Christianity	7	Disagree	Agree	Strongly agree	Strongly agree	$25,000-$49,999	Republicans	B	50	80	B	50	80	Civilians on both sides suffer which should motivate peace efforts	Yes	No	No		OutcomeIsraelisPre|OutcomePalestiniansPre	OutcomePalestiniansPost|OutcomeIsraelisPost	27	Bachelor's degree	Male	$25,000-$49,999	Christianity	7	2	2	50	50	80	80	0.25	0.25	0.5	0.5	0.8
I AGREE to participate	B	50	25	A	30	10	C	Medium impact	23	Bachelor's degree	Female	No Religion	1	Agree	Agree	Strongly agree	Strongly agree	$25,000-$49,999	Democrats	B	50	25	A	30	5	Civilians on both sides suffer which should motivate peace efforts	Yes	No	No		OutcomePalestiniansPre|OutcomeIsraelisPre	OutcomeIsraelisPost|OutcomePalestiniansPost	23	Bachelor's degree	Female	$25,000-$49,999	No Religion	1	1	2	30	50	10	25	0	0.25	0.3	0.5	0.1
I AGREE to participate	A	1	1	A	1	7	E	No impact	26	Bachelor's degree	Female	Christianity	5	Strongly disagree	Neither agree nor disagree	Strongly agree	Strongly agree	$25,000-$49,999	Democrats	A	3	2	A	1	1	Civilians on both sides suffer which should motivate peace efforts	Yes	No	No		OutcomeIsraelisPre|OutcomePalestiniansPre	OutcomePalestiniansPost|OutcomeIsraelisPost	26	Bachelor's degree	Female	$25,000-$49,999	Christianity	5	1	1	1	1	7	1	0	0	0.01	0.01	0.07
I AGREE to participate	A	50	50	A	50	50	E	No impact	31	Master's degree	Female	Christianity	5	Strongly agree	Agree	Strongly agree	Strongly agree	Prefer not to say	No party	A	50	50	A	50	49	Civilians on both sides suffer which should motivate peace efforts	Yes	No	No		OutcomeIsraelisPre|OutcomePalestiniansPre	OutcomeIsraelisPost|OutcomePalestiniansPost	31	Master's degree	Female	Prefer not to say	Christianity	5	1	1	50	50	50	50	0	0	0.5	0.5	0.5
I AGREE to participate	A	60	61	B	71	60	C	Little impact	43	Bachelor's degree	Male	No Religion	4	Agree	Agree	Strongly agree	Agree	$100,000-$149,999	Democrats	A	61	60	B	71	61	Civilians on both sides suffer which should motivate peace efforts	Yes	No	No		OutcomePalestiniansPre|OutcomeIsraelisPre	OutcomeIsraelisPost|OutcomePalestiniansPost	43	Bachelor's degree	Male	$100,000-$149,999	No Religion	4	2	1	71	60	60	61	0.25	0	0.71	0.6	0.6
I AGREE to participate	A	50	70	A	50	70	B	Little impact	41	Bachelor's degree	Female	Christianity	5	Agree	Agree	Strongly agree	Agree	$100,000-$149,999	Democrats	A	50	70	A	50	70	Civilians on both sides suffer which should motivate peace efforts	Yes	No	No		OutcomePalestiniansPre|OutcomeIsraelisPre	OutcomeIsraelisPost|OutcomePalestiniansPost	41	Bachelor's degree	Female	$100,000-$149,999	Christianity	5	1	1	50	50	70	70	0	0	0.5	0.5	0.7
I AGREE to participate	A	10	20	A	71	71	C	Medium impact	43	Master's degree	Male	Christianity	1	Agree	Agree	Strongly agree	Agree	$100,000-$149,999	Democrats	A	29	21	C	60	82	Civilians on both sides suffer which should motivate peace efforts	Yes	No	No		OutcomePalestiniansPre|OutcomeIsraelisPre	OutcomePalestiniansPost|OutcomeIsraelisPost	43	Master's degree	Male	$100,000-$149,999	Christianity	1	1	1	71	10	71	20	0	0	0.71	0.1	0.71
I AGREE to participate	A	29	39	A	28	31	C	Little impact	42	Bachelor's degree	Female	No Religion	4	Neither agree nor disagree	Disagree	Strongly agree	Agree	$150,000 or more	Democrats	B	46	48	B	47	49	Civilians on both sides suffer which should motivate peace efforts	Yes	No	No		OutcomePalestiniansPre|OutcomeIsraelisPre	OutcomeIsraelisPost|OutcomePalestiniansPost	42	Bachelor's degree	Female	$150,000 or more	No Religion	4	1	1	28	29	31	39	0	0	0.28	0.29	0.31
I AGREE to participate	A	70	72	B	30	50	B	Strong impact	26	High school degree	Female	Christianity	1	Agree	Agree	Strongly agree	Disagree	$50,000-$74,999	No party	A	72	90	B	30	50	Civilians on both sides suffer which should motivate peace efforts	Yes	No	No		OutcomePalestiniansPre|OutcomeIsraelisPre	OutcomePalestiniansPost|OutcomeIsraelisPost	26	High school degree	Female	$50,000-$74,999	Christianity	1	2	1	30	70	50	72	0.25	0	0.3	0.7	0.5
I AGREE to participate	A	50	100	A	50	100	E	Little impact	55	Bachelor's degree	Female	Christianity	5	Agree	Agree	Strongly agree	Strongly agree	$100,000-$149,999	No party	A	50	100	A	50	100	Civilians on both sides suffer which should motivate peace efforts	Yes	No	No		OutcomePalestiniansPre|OutcomeIsraelisPre	OutcomeIsraelisPost|OutcomePalestiniansPost	55	Bachelor's degree	Female	$100,000-$149,999	Christianity	5	1	1	50	50	100	100	0	0	0.5	0.5	1
I AGREE to participate	A	69	86	A	67	83	E	Medium impact	63	Bachelor's degree	Male	No Religion	3	Disagree	Neither agree nor disagree	Strongly agree	Strongly agree	$100,000-$149,999	Democrats	B	72	81	B	73	83	Civilians on both sides suffer which should motivate peace efforts	Yes	No	No		OutcomePalestiniansPre|OutcomeIsraelisPre	OutcomeIsraelisPost|OutcomePalestiniansPost	63	Bachelor's degree	Male	$100,000-$149,999	No Religion	3	1	1	67	69	83	86	0	0	0.67	0.69	0.83
I AGREE to participate	B	50	72	C	51	78	D	Strong impact	56	Bachelor's degree	Female	No Religion	1	Disagree	Disagree	Strongly agree	Strongly agree	$50,000-$74,999	Democrats	B	50	74	C	50	76	Civilians on both sides suffer which should motivate peace efforts	Yes	No	No		OutcomeIsraelisPre|OutcomePalestiniansPre	OutcomeIsraelisPost|OutcomePalestiniansPost	56	Bachelor's degree	Female	$50,000-$74,999	No Religion	1	3	2	51	50	78	72	0.5	0.25	0.51	0.5	0.78
I AGREE to participate	A	100	100	A	100	100	E	Strong impact	25	High school degree	Female	Christianity	5	Neither agree nor disagree	Neither agree nor disagree	Strongly agree	Strongly agree	$25,000-$49,999	No party	C	100	100	C	100	100	Civilians on both sides suffer which should motivate peace efforts	Yes	No	No		OutcomeIsraelisPre|OutcomePalestiniansPre	OutcomeIsraelisPost|OutcomePalestiniansPost	25	High school degree	Female	$25,000-$49,999	Christianity	5	1	1	100	100	100	100	0	0	1	1	1
I AGREE to participate	A	32	17	B	53	40	C	Medium impact	68	Master's degree	Male	Christianity	8	Disagree	Agree	Strongly agree	Agree	$75,000-$99,999	Republicans	C	64	58	B	49	44	Civilians on both sides suffer which should motivate peace efforts	Yes	No	No		OutcomePalestiniansPre|OutcomeIsraelisPre	OutcomeIsraelisPost|OutcomePalestiniansPost	68	Master's degree	Male	$75,000-$99,999	Christianity	8	2	1	53	32	40	17	0.25	0	0.53	0.32	0.4
I AGREE to participate	B	63	68	B	60	70	E	Medium impact	36	Bachelor's degree	Female	Christianity	5	Strongly disagree	Strongly disagree	Strongly agree	Strongly agree	$75,000-$99,999	Democrats	B	62	61	B	63	59	Civilians on both sides suffer which should motivate peace efforts	Yes	No	No		OutcomeIsraelisPre|OutcomePalestiniansPre	OutcomePalestiniansPost|OutcomeIsraelisPost	36	Bachelor's degree	Female	$75,000-$99,999	Christianity	5	2	2	60	63	70	68	0.25	0.25	0.6	0.63	0.7
I AGREE to participate	A	5	2	A	6	0	E	No impact	31	Bachelor's degree	Female	Christianity	5	Agree	Agree	Strongly agree	Strongly agree	$25,000-$49,999	No party	B	4	7	B	8	5	Civilians on both sides suffer which should motivate peace efforts	Yes	No	No		OutcomeIsraelisPre|OutcomePalestiniansPre	OutcomeIsraelisPost|OutcomePalestiniansPost	31	Bachelor's degree	Female	$25,000-$49,999	Christianity	5	1	1	6	5	0	2	0	0	0.06	0.05	0
I AGREE to participate	B	35	36	C	65	60	C	Little impact	49	Bachelor's degree	Male	No Religion	8	Agree	Agree	Strongly agree	Agree	$75,000-$99,999	Republicans	C	41	55	C	65	72	Civilians on both sides suffer which should motivate peace efforts	Yes	No	No		OutcomeIsraelisPre|OutcomePalestiniansPre	OutcomePalestiniansPost|OutcomeIsraelisPost	49	Bachelor's degree	Male	$75,000-$99,999	No Religion	8	3	2	65	35	60	36	0.5	0.25	0.65	0.35	0.6
I AGREE to participate	A	80	82	A	81	81	C	Medium impact	36	Bachelor's degree	Female	Christianity	3	Neither agree nor disagree	Neither agree nor disagree	Strongly agree	Agree	$100,000-$149,999	Democrats	A	82	82	A	81	81	Civilians on both sides suffer which should motivate peace efforts	Yes	No	No		OutcomePalestiniansPre|OutcomeIsraelisPre	OutcomePalestiniansPost|OutcomeIsraelisPost	36	Bachelor's degree	Female	$100,000-$149,999	Christianity	3	1	1	81	80	81	82	0	0	0.81	0.8	0.81
I AGREE to participate	A	35	35	A	50	50	E	Medium impact	28	Bachelor's degree	Female	My religious and spiritual beliefs are hard to classify	4	Disagree	Agree	Strongly agree	Strongly agree	$150,000 or more	Democrats	B	35	35	B	50	50	Civilians on both sides suffer which should motivate peace efforts	Yes	No	No		OutcomeIsraelisPre|OutcomePalestiniansPre	OutcomePalestiniansPost|OutcomeIsraelisPost	28	Bachelor's degree	Female	$150,000 or more	My religious and spiritual beliefs are hard to classify	4	1	1	50	35	50	35	0	0	0.5	0.35	0.5
I AGREE to participate	A	50	70	A	35	35	C	Little impact	27	Bachelor's degree	Male	No Religion	1	Agree	Agree	Strongly agree	Agree	$75,000-$99,999	Democrats	A	40	50	A	35	35	Civilians on both sides suffer which should motivate peace efforts	Yes	No	No		OutcomePalestiniansPre|OutcomeIsraelisPre	OutcomeIsraelisPost|OutcomePalestiniansPost	27	Bachelor's degree	Male	$75,000-$99,999	No Religion	1	1	1	35	50	35	70	0	0	0.35	0.5	0.35
I AGREE to participate	A	61	64	A	61	62	D	No impact	28	High school degree	Male	No Religion	4	Disagree	Agree	Strongly agree	Strongly agree	$100,000-$149,999	Democrats	A	60	61	A	61	60	Civilians on both sides suffer which should motivate peace efforts	Yes	No	No		OutcomePalestiniansPre|OutcomeIsraelisPre	OutcomePalestiniansPost|OutcomeIsraelisPost	28	High school degree	Male	$100,000-$149,999	No Religion	4	1	1	61	61	62	64	0	0	0.61	0.61	0.62
I AGREE to participate	C	33	75	C	62	78	E	Little impact	30	High school degree	Female	My religious and spiritual beliefs are hard to classify	5	Neither agree nor disagree	Agree	Strongly agree	Strongly agree	$50,000-$74,999	No party	D	44	71	D	58	69	Civilians on both sides suffer which should motivate peace efforts	Yes	No	No		OutcomePalestiniansPre|OutcomeIsraelisPre	OutcomePalestiniansPost|OutcomeIsraelisPost	30	High school degree	Female	$50,000-$74,999	My religious and spiritual beliefs are hard to classify	5	3	3	62	33	78	75	0.5	0.5	0.62	0.33	0.78
I AGREE to participate	A	50	50	A	50	50	E	Little impact	22	High school degree	Male	No Religion	5	Agree	Agree	Strongly agree	Strongly agree	Less than $25,000	Democrats	B	55	60	B	55	60	Civilians on both sides suffer which should motivate peace efforts	Yes	No	No		OutcomeIsraelisPre|OutcomePalestiniansPre	OutcomeIsraelisPost|OutcomePalestiniansPost	22	High school degree	Male	Less than $25,000	No Religion	5	1	1	50	50	50	50	0	0	0.5	0.5	0.5
I AGREE to participate	A	40	31	A	40	30	E	Little impact	45	Master's degree	Female	Christianity	5	Agree	Strongly agree	Strongly agree	Strongly agree	$75,000-$99,999	Democrats	A	40	30	A	40	30	Civilians on both sides suffer which should motivate peace efforts	Yes	No	No		OutcomePalestiniansPre|OutcomeIsraelisPre	OutcomePalestiniansPost|OutcomeIsraelisPost	45	Master's degree	Female	$75,000-$99,999	Christianity	5	1	1	40	40	30	31	0	0	0.4	0.4	0.3
I AGREE to participate	A	40	50	A	30	50	C	Medium impact	31	Master's degree	Male	No Religion	1	Neither agree nor disagree	Agree	Strongly agree	Agree	$150,000 or more	Democrats	A	40	50	A	40	50	Civilians on both sides suffer which should motivate peace efforts	Yes	No	No		OutcomeIsraelisPre|OutcomePalestiniansPre	OutcomePalestiniansPost|OutcomeIsraelisPost	31	Master's degree	Male	$150,000 or more	No Religion	1	1	1	30	40	50	50	0	0	0.3	0.4	0.5
I AGREE to participate	A	62	68	B	65	69	E	Little impact	38	Master's degree	Male	No Religion	3	Disagree	Strongly agree	Strongly agree	Strongly agree	$150,000 or more	Democrats	C	77	85	C	84	82	Civilians on both sides suffer which should motivate peace efforts	Yes	No	No		OutcomePalestiniansPre|OutcomeIsraelisPre	OutcomePalestiniansPost|OutcomeIsraelisPost	38	Master's degree	Male	$150,000 or more	No Religion	3	2	1	65	62	69	68	0.25	0	0.65	0.62	0.69
I AGREE to participate	A	50	51	A	48	50	D	No impact	51	Master's degree	Female	Christianity	5	Agree	Agree	Strongly agree	Strongly agree	$75,000-$99,999	Democrats	A	52	53	A	52	50	Civilians on both sides suffer which should motivate peace efforts	Yes	No	No		OutcomeIsraelisPre|OutcomePalestiniansPre	OutcomePalestiniansPost|OutcomeIsraelisPost	51	Master's degree	Female	$75,000-$99,999	Christianity	5	1	1	48	50	50	51	0	0	0.48	0.5	0.5
[truncated: 56 more columns]
